# Supplementary material for: Louse-borne relapsing fever—A systematic review and analysis of the literature: Part 1—Epidemiology and diagnostic aspects
Source: PLoS Negl Trop Dis. 2021 Mar 11;15(3):e0008564. doi: 10.1371/journal.pntd.0008564 (PMC7951878; doi:10.1371/journal.pntd.0008564)
Supplement: S1 Data — Excel spreadsheet containing, in separate sheets, the underlying numerical data. (XLSX) [file pntd.0008564.s006.xlsx]

## Sheet: Data sheet for Figure 4
Autochthonous cases A-D
Study	Year	Grade of Dg	Nr of patiens	Latitude	Longitude	City
MackieThe part played by pediculus coporis	1907	D	172	19.9975	73.7898	Nashik
On two Varieties of Relapsing Fever	1911	D	2	12.9724	77.5806	Bangalore
SmirnoffDie Anwedung des Salvarsan bei febris recurrens	1912	D	240	55.7522	37.6156	Moscow
HermantNote sur la fievre recurrente	1912	D	56	18.6796	105.681	Ngha An - Vinh (hauptstadt der provinz)
MouzelsNote sur 373 cas de fievre	1912	D	373	21.0285	105.805	Hanoi
ConseilTraitement de la fievre recurrente par	1912	D	20	36.819	10.1658	Tunis- in Tunesien Hopital de la Rabta
JukesPreliminary note on some cases of spirillia	1912	D	4	27.036	88.2627	Darjeeling
MilliousLes epidemies febriles non classes et la fievre recurrente	1913	D	14	19.8	105.767	Thanh Hoa
FoleyTraitement de la fievre recurrente nord africaine par le neosalvarsan et l'oralsol	1914	D	16	32.049	-1.251	Beni-Ounif
Conseil Le Galyl et le Ludyl dans le traitement de la fievre recurrente	1914	D	10	36.819	10.1658	Tunis
BabesHemorrhagies meningees et autre.. Babes	1916	D	1	44.4397	26.0963	Bucharest
PorotDélire et réactions psychomotrices dans la fièvre récurrente de l'indigène	1917	D	4	36.7525	3.04197	Algiers
PortocalisUn cas d'insufficience surrenale aigue au cours de la fievre recurrente	1917	D	1	40.7369	22.9202	Thessaloniki (=Salonique)
DudgeonExamination of the urine in cases of	1917	D	100	41.9965	21.4314	!nicht klar-> hauptstadt Skopje
Kostoff Arsal treatment in cases of relapsing fever	1917	D	45	42.6983	23.3199	!keine genauere angabe->Sofia
DuchampLa fievre recurrente chez les sebres	1917	D	71	44.7872	20.4573	!siehe rechts->Belgrad
DuchampLa fievre spirocheto-plasmodique	1917	D	6	44.7872	20.4573	!unklar wo->Belgrad
Dumitresco Injection intraveneuses d'arrhenal dans la fievre recurrente	1918	D	29	44.4397	26.0963	Bucharest
Loewythe clinical picture and therapy of relpasing fever	1918	D	17	50.7593	25.3424	!anhaltspunkte wolhynien-Lutsk
Jouveau-dubreuilFormule Leukocytaire et diminution	1919	D	91	31.4568	102.843	Setchuan
ToyodaStudien übber die Recurrenspirochäten in Mandschurien	1919	D	75	43.88	125.323	Changchung genommen- war bedeutende stadt- keine klaren angaben- und die bujin mine konnte ich nicht finden
Calwell Relapsing fever- an account of a series of 125 cases with special reference to the palestinian type	1920	D	69	30.0626	31.2497	Cairo
On an outbreak in turkey in 1918	1920	D	66	37.0703	41.2146	Nisibis
Jouveau-dubreuilEtude clinique sur la fivre recurrente	1920	D	95	31.4568	102.843	Setchuan
Del PradoEstudio del tifus recurrente en el Peru	1920	D	6	-12.0464	-77.0428	!viele Orte Peru-daher Lima
FryAn epidemic of 54 cases of relapsing fever observed in Birjand	1920	D	54	32.8724	59.2214	Birjand (heute Iran
RoyRelapsing fever epidemic in seoni district	1921	D	34	22.0869	79.5435	!etwas wirr->Seoni
Relapsing fever at Meshed- north-east persia	1921	D	31	36.3156	59.568	Mashhad
SergentFievre recurrente et ictere	1921	D	2	32.049	-1.251	!!!Algerien- standort unbekannt- aber Forscher war in beni ounif- daher annahme dass von dort
Kerrest La fievre recurrente en sudan	1922	D	54	15.5518	32.5324	!nehme hauptstadt->Khartoum
OettignerUeber das vorkommen einer ephemeren Roseola beim Rückfallfieber	1922	D	40	55.1904	30.2049	Witebsk
SelwynClarkeRelapsing fever in the gold Coast	1923	D	158	5.55602	-0.1969	Accra
Relapsing fever in Raichur	1923	D	500	16.212	77.3439	Raichur
MCCullochRelapsing fever in northern Nigeria	1925	D	300	12.9908	7.60177	!nehme Katsina- hat mehr
CunninghamSerological Observations on Relapsing fever in Madras	1925	D	132	13.0674	80.2376	Chennai=Madras
LevyTyphus Recurrens im kindesalter	1926	D	360	46.4694	30.7409	Odessa
Beveridge The louse borne type of relapsing fever as prevalent in the anglo..	1928	D	116	13.6232	25.3543	!Al-Faschir
M1BelezkyDie Rekurrensspitochätose im zentralen	1930	D	5	55.7522	37.6156	Moskau
Chu Relapsing fever in children- a study of twenty-six epidemic cases	1931	D	26	39.9075	116.397	Peiping=Beijing heute
*RusselHuman and experimental Relapsing fevr	1931	D	11	5.55602	-0.1969	Accra
RobertsonRelapsing fever in Shanghai	1932	D	371	31.2222	121.458	Shanghai
Chung Studies on the transmission of relapsing fever in north chine	1936	D	1	39.9075	116.397	Peiping=Beijing heute
Bruns Über Rückfallfieber in Abyssinien	1937	D	71	9.0054	38.7636	Addis Abeba
ChangRelapsing fever in Changsha	1938	D	41	28.1987	112.971	Changsha
ChungThe cerebrospinal fluid of patients	1938	D	26	39.9075	116.397	Peiping=Beijing heute
Chung Studies on the transmission of relapsing fever in north chine II mode of transmission	1938	D	2	39.9075	116.397	Peiping=Beijing heute
ChungPresence of spirochetes in Urine and pro	1938	D	41	39.9075	116.397	Peiping=Beijing heute
Chung Relapsing fever- clinical and statistical studies of 377 cases	1939	D	377	39.9075	116.397	Peiping=Beijing heute
relapsing fever in Abyssinia	1942	D	32	6.85181	37.761	Soddo
Relapsing fever in addis Ababa	1942	D	340	9.0054	38.7636	Addis Abeba
BögerDie Latente Rekurrensinfekttion	1943	D	46	47.2313	39.7233	! Nicht klar - daher rostow am donn - südrussland (auf s.2)
WolmanObservations on the value of treatment in louse borne relapsing fever	1944	D	311	9.0054	38.7636	Addis Abeba
Studies on LBRF in Tunesia	1945	D	40	37.1537	9.78594	Menzel Bourguiba
Penicillin in the treatment of LBRF	1946	D	105	30.0626	31.2497	Cairo
Louse borne relapsing fever in Haifa	1946	D	200	32.8184	34.9885	Haifa
*El Ramly Relapsing fever (ist in manuell erfasster liste)	1946	D	2682	30.0626	31.2497	!nicht genua- Cairo
GaudEtude Epidemiologique sur la fievre recurrente en afrique du nord 1943-1945	1947	D	224	27.0333	14.4333	Sabha
Garnhaman epidemic of louse-borne relapsing fever in Kenya	1947	D	154	-3.86332	39.4736	mariakani
NasrSterile Splenic Abscess after Relapsing fever	1948	D	7	30.0626	31.2497	Cairo
louse borne relapsing fever treated with calcium gold keratinine	1948	D	160	30.0626	31.2497	Cairo
Louse borne relapsing fever in Persia	1948	D	214	30.3392	48.3043	Abadan
Chakrabarty Relapsing fever (louse borne) in north east bengal	1948	D	9	23.7772	90.3995	!Central dooars- Dhaka genommen
DarwishThe effect of penicilln..	1949	D	4	31.2058	29.9245	Alexandria
SenecalTreatment of recurrent fever with penicillin	1950	D	22	34.5281	69.1723	Kabul
Spontaneous rupture of the spleen in RF	1950	D	1	37.4952	126.72	Bupyeong-Gu
antibiotis in the tr	1951	D	7	37.5326	127.025	Seoul
An epidemiological investigation foa rural district in Yugoslavia	1952	D	34	44.7587	19.2144	Bijeljina
some experiences with enteric disease	1953	D	2	37.5326	127.025	Seoul
Use of chloramphenicol	1954	D	55	35.1028	129.04	Busan
Relapsing fever in Korea	1955	D	175	37.5326	127.025	Seoul
acute hemodynamic	1967	D	10	9.0054	38.7636	Addis Abeba
Louse borne relapsing fever Ombati 1968	1968	D	1	-1.28333	36.8167	Nairobi
VokoticClinical and electrocardiographic findings of the heart in patients with…lbrf	1968	D	50	9.0054	38.7636	Addis Abeba
Leucopenia and fever in the "Jarisch Herxheimer" reaction	1968	D	10	9.0054	38.7636	Addis Abeba
Some studies on relapsing fever in the sudan	1969	D	46	15.5518	32.5324	Khartoum
Cardioarespiratory…	1970	D	19	9.0054	38.7636	Addis Abeba
Clinical and laboratory..bryceson	1970	D	62	9.0054	38.7636	Addis Abeba
Louse borne relapsing fever Rijkels	1971	D	113	7.66666	36.8333	Jimma
bleeding in perrine 37	1971	D	37	9.0054	38.7636	Addis Abeba
bleeding in perine 7patietn	1971	D	7	9.0054	38.7636	Addis Abeba
Penicillin vs. Tetracycline in the treatment…	1972	D	25	9.0054	38.7636	Addis Abeba
Studies of the machanism of JHR in LBRF	1972	D	9	9.0054	38.7636	Addis Abeba
Single dose doxycyline treatment LBRF and ET	1974	D	26	9.0054	38.7636	Addis Abeba
Bleeding in LBRF 29 patients (1976)	1976	D	29	9.0054	38.7636	Addis Abeba
activation of…	1977	D	15	9.0054	38.7636	Addis Abeba
Louse borne relapsing fever I a clinical and epidemiological	1977	D	363	15.5518	32.5324	Khartoum
borrellia recurrentis infection- single dose…	1978	D	75	9.0054	38.7636	Addis Abeba
infection with b. recurrentis	1979	D	90	9.0054	38.7636	Addis Abeba
Phagozytosis of borrelia recurrentis	1980	D	11	9.0054	38.7636	Addis Abeba
Louse borne relapsing fever in the sudan	1980	D	32	15.5518	32.5324	Khartoum
antibiotic treatment	1983	D	377	9.0054	38.7636	Addis Abeba
Meptazinol diminished the JHR etc	1983	D	33	9.0054	38.7636	Addis Abeba
Pathophysiology and Immunoogy of JHR	1983	D	12	9.0054	38.7636	Addis Abeba
louse borne relapsing fever- mortality and frequency of the JHR	1987	D	132	12.6	37.4667	Gonder
Clinial presentations	1988	D	37	9.60393	43.3413	Wajaale
Survey of borrelia recurrentis in karachi	1990	D	2	24.9462	67.0056	Karachi
Louse borne relapsing fever in Ethiopia. Borgnolo	1991	D	104	7.95	39.1167	Asella
Louse brone relapsing fever in Children	1992	D	63	7.66666	36.8333	Jimma
*Daniel Relapsing fever in children - demographic- social and clinical features	1992	D	80	9.0054	38.7636	Addis Abeba
Detection of plasma tumor necrosis factor	1992	D	17	9.0054	38.7636	Addis Abeba
Teracycline versus penicillin in the	1992	D	120	13.4896	39.4786	Mekele
louse borne relapsing fever epidemic in arssi regoin	1993	D	653	7.95	39.1167	Asella
Louse borne relapsing fever in ethiopian children borgnolo	1993	D	103	7.95	39.1167	Asella
Louse borne relapsing fever. A clinical end epidemiological	1993	D	389	7.95	39.1167	Asella
Epidemic of louse borne relapsing fever in ethiopida	1993	D	657	13.4896	39.4786	Mekele
Tumor necrosis factor- Il6…cuevas	1995	D	25	7.95	39.1167	Asella
Louse borne relapsing fever in southern Sudan	1995	D	22	8.30306	30.1406	Leer
Treatment of LBRF with low dose	1995	D	184	12.6	37.4667	Gonder
Outbreak of LBRF in Jimma- western Ethiopia	1996	D	615	7.66666	36.8333	Jimma
Prevention of JHR by treatment with anti TNF alpha	1996	D	49	9.0054	38.7636	Addis Abeba
Pentoxifylline fails to prevent Jarisch-Herxheimer reaction	1996	D	19	9.0054	38.7636	Addis Abeba
borrelia recurrentis characterization	1997	A	18	9.0054	38.7636	Addis Abeba
epidemic louse borne relapsing fever- rumbek county	1999	A	6	6.80619	29.6774	Rumbek
Serodiagnosis of louse-borne	2000	A	4	6.80619	29.6774	Rumbek
Recombinant human interleukin 10	2000	D	49	9.0054	38.7636	Addis Abeba
Short report- diagnosis of borrelia QBC	2001	D	7	8.28333	37.7833	Welkite
Tewdros2002Relapsing fever in Hossana	2002	D	106	7.55	37.85	Hosaena=Hossana
Relapsing fever in Gondar	2002	D	262	12.6	37.4667	Gonder
Characteristics of louse borne	2004	D	195	7.30681	38.8151	Gambo Hospital
MulatLouse borne relapsing fever profile at jimma hospital	2005	D	617	7.66666	36.8333	Jimma
louse borne relapsing fever and malaria co-infection	2007	D	277	7.30681	38.8151	Gambo Hospital
Results of a 10 year survey of LBRF in southern Ethiopa	2008	D	251	7.30681	38.8151	Gambo Hospital
Louse borne relapsing fever in ethiopian children- experience of a rural hospital	2009	D	249	7.30681	38.8151	Gambo Hospital
Treatable bacterial…	2012	A	2	6.85181	37.761	Soddo
Is over dependance on malariaRDTS disguising	2013	D	33	9.0054	38.7636	Addis Abeba
Louse borne relapsing fever profile at felegehiwot	2014	D	225	11.5936	37.3908	Bahir Dar
Prevalence and risk factors etc	2014	D	10	11.5936	37.3908	Bahir Dar
Spirochaetal Shock syndrom	2014	D	1	21.4373	40.5127	Taif
Proceedings of the 2013	2015	D	95	8.66666	39.4333	Welenchiti
NordmannOutbreak of LBRF in	2018	D	63	7.95	39.1167	Asella
M2RobinsonTyphus fever in addis ababa	1943	D	12	9.0054	38.7636	Addis Ababa
Z1OrmsbeeSerologic diagnosis of	1977	D	50	9.0054	38.7636	Addis Ababa
ShaulPenicillin in the treatement of relaping fever	1947	D	4	35.6911	-0.64167	Oran
FinalLudlow 1943 Relapsing fever in Korea	1913	D	1	37.5326	127.025	Seoul
FinalAli1918Relapsing fever, paper read at the	1918	D	13	28.403	77.8582	Bulandshahr
Imported cases A-D
Study	Year	Grade of Dg	Nr of patiens	Latitude	Longitude	City
WolffAsiatic Relasing fever- report of 134 cases treated with mepharsen	1946	D	134	26.1356	91.8007	!Assam- nehme hauptstadt davon->Dispur	imported
RavinaTyphus recurrent contracte a pris	1950	D	1	48.8647	2.34901	Paris	imported
BoltonImported Losue borne Relapsing fever	1976	D	1	39.7589	-84.1916	Dayton	imported
Louse borne relapsing fever in ethiopian immigrant	1985	D	2	31.772	35.217	Jerusalem	imported
Louse borne relapsing fever (borrelia recurrentis) in an eritrean refugee	2015	A	1	47.5596	7.58858	Basel	imported
Louse borne relapsing fever (Borrelia recurrentis) diagnosed in 15..	2015	A	15	48.1372	11.5761	Munich	imported
Louse borne relapsing fever borrelia recurrentis in asylum seekers in nehterlands	2015	A	2	53.2192	6.56667	Groningen	imported
Fouth case of LBRF in italy…	2016	A	1	38.132	13.3356	Palermo	imported
Louse borne relapsing fever in young migrants 2015 ciervo	2016	A	3	38.132	13.3356	Palermo	imported
Louse borne relapsing fever with meningeal involvement	2016	A	1	43.7792	11.2463	Florence	imported
louseborne relapsing fever among east african refugees	2016	A	5	45.1162	7.74261	Turin	imported
louse borne relapsing fever (borrelia recurrentis) in a somali refugee	2016	A	1	45.4642	9.19138	Milano	imported
louse borne relapsing fever osthoff 2016	2016	A	4	46.9481	7.44744	Bern	imported
Unexpected cause of high fever	2016	D	1	47.6333	9.2333	Münsterlingen	imported
25 cases of…	2016	A	25	48.1372	11.5761	Munich	imported
borrelia recurrentis infection	2016	A	1	48.1372	11.5761	Munich	imported
Louse borne relapsing fever in a refugee from somalia in belgium	2016	A	1	50.6337	5.56749	Liège	imported
Haemorrhagic diathesis	2016	A	1	50.7765	8.7645	Marburg	imported
Relapsing fever in asylum seekers from Somalia arriving in Belgium	2016	D	2	50.8505	4.34878	Brussels	imported
Case report- infectious disease in pilgrims	2017	A	1	32.7922	35.5312	Tiberias	imported
Lice rodents and many hopes	2017	A	1	41.8919	12.5113	Rome	imported
louse borne relapsing fever in a mali refugee	2017	A	1	45.5356	10.2147	Brescia	imported
a somali ref…	2017	A	1	53.5511	9.99368	Hamburg	imported
louse borne relapsing fever in Finnland	2017	A	2	60.1921	24.9458	Helsinki	imported
AntinoriDiagnosis of LBRF depsite negative	2017	A	2	45.4642	9.19138	Milano italy	imported
FascianaA new case of LBRfin sicily	2017	A	1	38.132	13.3356	Paolo giaccome university hospital Palermo	imported
Autochthonous cases E
Study	Year	Grade of Dg	Nr of patiens	Latitude	Longitude	City
Sterling-Okuniewski	1918	E	18	51.7994	19.4572	Lodz
MargolisBoabachtungen über Rückfallfieber	1919	E	343	51.7994	19.4572	Lodz
Sterling-OkuniewskiDer Blutdruck im Verlaufe von Rückfallfieber	1918	E	18	51.75	19.4667	Lodz
Hoesslin clinical picture of relapsing fever	1917	E	11	52.52	13.405	!keine angaben->Berlin
TausigUeber einen Fall von Milzruptur bei febris recurrens	1917	E	1	50.4547	30.5238	!nach recherche muss dieses spital ca. bei kiew gewesen sein
PortocalisThe treatment of recurring fever	1917	E	422	40.7369	22.9202	Thessaloniki (=Salonique)
Story of hope hospital	1911	E	90	31.8484	117.272	Hefei! Falsch- ist Hwaiyuan!
SergentL'epidemiologie de la fievre recurrente	1922	E	145	32.049	-1.251	Beni-Ounif
CunninghamFurther Observations on Indian Relapsing fever. Part II. The serology of	1934	E	22	30.1956	71.4753	!Nehme Multan- da von da die meissten fäle sind (heutiges pakistan
Corkhill Activation of latent kala azar by malaria and relapsing fever	1948	E	477	15.5518	32.5324	!nehme hauptstadt->Khartoum
Ovine polyclonal antiTNF fab antibodiessuppress JHR	1994	E	51	9.0054	38.7636	Addis Abeba
*Pattern of admission to the medical intensive care unit	2006	E	161	9.0054	38.7636	Addis Abeba
BrenhamouAspects actuels	1945	E	54	36.7372	3.08647	Algier
ZPerine1974Relapsing fever epidemic	1974	E	NA	6.80619	29.6774	Rumbek
ZDeBeer/Borgnolo	1994	E	NA	9.60393	43.3413	Wajaale
Imported cases E
Study	Year	Grade of Dg	Nr of patiens	Latitude	Longitude	City
Infection-related hospitalizations in refugee children	2016	E	1	59.3346	18.0632	Stockholm	imported
increasing prevalence	2016	E	2	47.5596	7.58858	Basel	imported
*GaudEvolution of the epidemic of relapsing fever	1948	E	64	14.6937	-17.4441	Dakar	imported
Alberernotifiable infectious diasesase	2018	E	2	48.1372	11.5761	Reception center Munich	imported
Indirect evidence
Study	Year	Grade of Dg	Nr of patiens	Latitude	Longitude	City
Head Lice in pygmies	2016	F	6	1.405	16.3183	Pokola
Ectoparasitism and …Brouqui 2005	2005	F	15	43.297	5.38107	Marseilles
borrelia recurrentis in head lice	2013	F	24	11.5936	37.3908	Bahir Dar
Survey of 3 bacterial LB disease in Peru	1999	F	2	-14.2549	-72.5733	Totora

## Sheet: Data sheet for Figure 5
Year	Nr of patiens	Migrant/local (Status)	Scenario																		Study	Type of study	Year	Nr of patiens	Scenario	Range	N patiens AIS	N patients imp	Nr of studies AIS	Nr of studies imp
1911	2	soldiers	not clear																		RAUS!!McCowenbillious typhus and relapsing fever		RAUS1906	4	NA	1906-1919	1028	0	18	0
1911	90	?	epidemic					1907-1919	1920-1929	1930-1939	1940-1949	1950-1959	1960-1969	1970-1979	1980-1989	1990-1999	2000-2009	2010-2019			SmirnoffDie Anwedung des Salvarsan bei febris recurrens		1912	240
1920	66	workers in railway camp	outbreak				Imported cases (pilgrims, migrants, refugees)	0	0	0	198	1	0	1	2	0	0	78			MilliousLes epidemies febriles non classes et la fievre recurrente		1913	14	epidemic
1921	31	local and troops	epi?				Cases acquired in situ (endemic focus, epidemy, outbreak)	2263	2162	994	5076	296	117	920	634	3258	2182	431			Conseil Le Galyl et le Ludyl dans le traitement de la fievre recurrente		1914	10	epidemic (end of it)
1923	500	locals?	outbreak?				Nr. of publications (*100) concerning imported cases	0	0	0	200	100	0	100	100	0	0	2500			FoleyTraitement de la fievre recurrente nord africaine par le neosalvarsan et l'oralsol		1914	16	epi/war
1942	32	15gold coast africans, 16 abyssinians, 1 Mukamba	epi/end				Nr. of publications (*100) concerning acquired in situ cases	2900	1700	1200	2000	700	500	1400	700	1900	1100	700			BabesHemorrhagies meningees et autre.. Babes		1916	1	NA
1942	340	locals?	epi/end																		DudgeonExamination of the urine in cases of		1917	100	war
1945	40	locals	epidemic																		DuchampLa fievre recurrente chez les sebres		1917	71	war
1946	200	locals?	epidemic, taken endemic form																		DuchampLa fievre spirocheto-plasmodique		1917	6	epi
1946	105	locals	epidemic																		Hoesslin clinical picture of relapsing fever		1917	11	war, epi
1948	214	locals?	epidemic status																		Kostoff Arsal treatment in cases of relapsing fever		1917	45	war
1948	160	locals	epidemic (mild)																		PorotDélire et réactions psychomotrices dans la fièvre récurrente de l'indigène		1917	4	war
1950	1	soldiers american	war																		PortocalisUn cas d'insufficience surrenale aigue au cours de la fievre recurrente		1917	1
1951	7	soldiers	war																		PortocalisThe treatment of recurring fever		1917	422
1952	34	locals	epi/endemic																		TausigUeber einen Fall von Milzruptur bei febris recurrens		1917	1	war
1953	2	prisoners (korean) of the UN	war																		ParrotDu delire et des reactions psychomotrices		1917	22
1954	82		endemic/epi																		Dumitresco Injection intraveneuses d'arrhenal dans la fievre recurrente		1918	29	epi, war
1955	175	american soldiers, prisoners, koreans	war, endemic before																		Loewythe clinical picture and therapy of relpasing fever		1918	17	war
1967	10	local	endemic situation																		Sterling-OkuniewskiDer Blutdruck im Verlaufe von Rückfallfieber		1918	18
1968	10	locals?	endemic situation																		Calwell Relapsing fever: an account of a series of 125 cases with special reference to the palestinian type		1920	69	war	1920-1929	1002	0	8	0
1968	1	somali, living in nairobi	endemic situation (aquired in Nairobi)/small outbreak																		RoyRelapsing fever epidemic in seoni district		1921	34	epidemy7outbreak
1969	46	immigrants from upper nile province, southern sudan (a lot of asymptomatic cases!!)	imp/end created																		SergentL'epidemiologie de la fievre recurrente		1922	145	epidemie/outbreaks
1970	19	locals	endemic situation																		Kerrest La fievre recurrente en sudan		1922	48
1970	62	locals/immigrants (34)	endemic situation																		SelwynClarkeRelapsing fever in the gold Coast		1923	158	outbreak/endemic situation
1971	37	local	endemic situation																		CunninghamSerological Observations on Relapsing fever in Madras		1925	132	epidemic
1971	7	local	endemic situation																		MCCullochRelapsing fever in northern Nigeria		1925	300	epidemic
1971	113	Ethiopians,	endemic situation																		Beveridge The louse borne type of relapsing fever as prevalent in the anglo..		1928	116	epidemic situation
1972	25	indigeous	endemic?																		RAUS!AtkeyLa fievre recurrente au sudan en 1930		1931	386	small outbreaks	1930-1939	937	0	9	0
1972	9	locals?	endemic situation																		Chu Relapsing fever in children, a study of twenty-six epidemic cases		1931	26	outbreak/endemic situation
1974	26	locals?	end?																		RobertsonRelapsing fever in Shanghai		1932	371	endemic situaion/beginning epi
1976	29	locals	endemic situation																		CunninghamFurther Observations on Indian Relapsing fever. Part II. The serology of		1934	22	outbrekas
1977	15	local	epi, endemic situation																		Chung Studies on the transmission of relapsing fever in north chine		1936	1	endemic situaion
1977	363	local/immigrants (mainly southern sudan)	imp,end																		Bruns Über Rückfallfieber in Abyssinien		1937	71	epidemic situation
1978	75	locals	endemic situation																		ChungThe cerebrospinal fluid of patients		1938	26	undemic
1979	90	locals	endemic situation																		ChangRelapsing fever in Changsha		1938	41	endemic situaion
1980	32	locals?	outbreak					hier auszug aus der korrekten Tabelle zur korrektur dann übertrag nach oben													Chung Studies on the transmission of relapsing fever in north chine II mode of transmission		1938	2	endemic situaion
1980	11	local?	endemic situation					1907-1919	1920-1929	1930-1939	1940-1949	1950-1959	1960-1969	1970-1979	1980-1989	1990-1999	2000-2009	2010-2019			Chung Relapsing fever, clinical and statistical studies of 377 cases		1939	377	most cases occurred as epidemics in army camps, poor houses, small inns in the slums.. Overall endemic situation. "endemo-epidemic"
1983	377	local	epidemic,endemic situation				Imported cases (pilgrims, migrants, refugees)	0	0	0	198	1	0	1	2	0	0	78			WolmanObservations on the value of treatment in louse borne relapsing fever		1944	311		1940-1949	1077	198	6	2
1983	33	locals?	endemic situation				Cases acquired in situ (endemic focus, epidemy, outbreak)	2263	2162	994	5076	296	117	920	634	3258	2182	431			BenhamouAspects actuels de la fievre recurrente epidemique en afrique du nord		1945	54	nur schwangere
1983	12	locals?	endemic situation				Nr. of publications (*100) concerning imported cases	0	0	0	2	1	0	1	1	0	0	25	30		WolffAsiatic Relasing fever; report of 134 cases treated with mepharsen		1946	134	IMPORTED
1985	2	immigrants (ethiopia)	imported				Nr. of publications (*100) concerning acquired in situ cases	29	17	12	20	7	5	14	7	19	11	7	148		GaudEtude Epidemiologique sur la fievre recurrente en afrique du nord 1943-1945		1947	224	epi
1987	132	locals?	endemic situation													hier ist -1 publication AIS (Epidemic 1993 war in Excel Weltkarte dupliziert und Patienten auf 2 Punkte zu verteilen, Patientenzhlen stimmen jedoch)		hier -2 imp publ, da ackermann raus ist, zahlen stimmen, da bei Pat zahlen schon nicht mitgerechnet, war aber noch in Excel & Hoch wurde verdoppelt um 1B und 14D einfach einzubauen	178		ShaulPenicillin in the treatement of relaping fever		1947	4	war
1988	37	Refugees (from ethiopia)	camp, outbreak`~					1907-1919	1920-1929	1930-1939	1940-1949	1950-1959	1960-1969	1970-1979	1980-1989	1990-1999	2000-2009	2010-2018			NasrSterile Splenic Abscess after Relapsing fever		1948	7	epidemy (dyingout)
1990	2	?	endemic situation				Grade A "ais"									24	4	2			Corkhill Activation of latent kala azar by malaria and relapsing fever		1948	477
1991	104	locals, 50%ex-soldiers	epidemic				Grade A "imp"											69			*GaudEvolution of the epidemic of relapsing fever		1948	64	IMPORTED
1992	17	whs locals	endemic situation				Grade B "ais"	1360	2017	972	4545	296	117	920	634	3183	2017	429			SenecalTreatment of recurrent fever with penicillin		1950	22	endmic situatopn	1950-1959	22	0	1	0
1992	63	locals	epidemic period				Grade B "imp"				134	1		1	2			4			VokoticClinical and electrocardiographic findings of the heart in patients with…lbrf		1968	50		1960-1969	50	0	1	0
1992	120	locals	epi				Grade E "ais"	903	145	22	531					51	161				BoltonImported Losue borne Relapsing fever		1976	1	IMPORTED	1970-1979	0	1	0	1
1993	714	repatriation of soldiers (former prisoners of war/refugees)	epidemic				Grade E "imp"				64							5			*Daniel Relapsing fever in children - demographic, social and clinical features		1992	80	endemic situaion	1990-1999	80	0	1	0
1993	653	locals	outbreak				Grade F									2	15	30			Tewdros2002Relapsing fever in Hossana		2002	106	endemic situaion	2000-2009	884	0	3	0
1993	103	locals	epidemic/outbreak situation												publ	1	1	2			MulatLouse borne relapsing fever profile at jimma hospital		2005	617	endemic situaion
1993	389	locals	epidemy																		*Pattern of admission to the medical intensive care unit		2006	161	endemic situaion
1994	30-80/d	Refugees (from ethiopia)	epidemic		keine klaren angaben, nur dass sehr viele, excl									178 stimmt, da 4 F kategorie (nicht rein da indirekt) und 2 ohne klare Angaben (borgnolo und Perine 1974), insgesamt ergäbe die Rechnung 184 was stimmt
1994	51	locals	endemic/epi?
1995	22	southernSudan	epidemic situation
1995	184	locals	epidemic
1995	25	locals	epi/end
1996	615	Mixed, mainly students, jobless and soldiers, from country mainly	epidemy									Study	Type of study	Year	Location of St	Grade of Dg	Nr of patiens	Migrant/local (Status)	hospital/location/institution	Scenario			nr AIS	Nr imp	nr studien AIS nr studien imp
1996	49	locals?	endemic situation									HermantNote sur la fievre recurrente		1912	vietnam	D	56	locals		endemic		1906-1919	980	0	8	0
1996	19	locals	endemic situation									MouzelsNote sur 373 cas de fievre		1912	Vietnam	D	373
1997	18	local	not clear									ConseilTraitement de la fievre recurrente par		1912	Tunesien	D, in den meissten fällen	20		Hopital de la Rabta
1997	49	locals	endemic situation		coxon, gleiche pat wie fekkade, excluded							JukesPreliminary note on some cases of spirillia		1912	Inida	D	4
1999	6	semi nomads	outbreak									Sterling-Okuniewski		1918	Lodz	E	18
1999	2		endemic situation									Jouveau-dubreuilFormule Leukocytaire et diminution		1919	China	D	91		Setchuan
2000	49	locals?	endemic situation									MargolisBoabachtungen über Rückfallfieber		1919	Europa		343			post war
2000	4		recent outbreak									ToyodaStudien übber die Recurrenspirochäten in Mandschurien		1919	Mandschurien	D	75
2001	7	locals?	endemic situation									Jouveau-dubreuilEtude clinique sur la fivre recurrente		1920	China	D	95		Setchuan			1920-1929	503	0	5	0
2002	262	locals	endemic situation									Del PradoEstudio del tifus recurrente en el Peru		1920	Peru	D	6	indigens	viele Orte Peru
2004	195	locals	endemic situation									SergentFievre recurrente et ictere		1921	Alger	D	2	inoculiert durch affe, der widerrum von wildtyp algerier kranke
2005	15	homeless population	unnoticed outbreak									OettignerUeber das vorkommen einer ephemeren Roseola beim Rückfallfieber		1922	Europa	D	40		Witebsk	endemic/post war
2007	8	Malaria CO-I locals	endemic situation									LevyTyphus Recurrens im kindesalter		1926	Europa	D (eher indirekt)	360	kinder	Odessa	endemic?
2007	269	Only LBRF cases: local	endemic situation									*RusselHuman and experimental Relapsing fevr		1931	Gold Coast	D	11		Accra			1930-1939	52	0	2	0
2008	251	locals	endemic situation									ChungPresence of spirochetes in Urine and pro		1938	China	D	41
2009	154	locals?	endemic situation									BögerDie Latente Rekurrensinfekttion		1943	Germany	D	46	soldiers	kaukasus? Südrussland, s.2 oben links	war		1940-1949	2741	0	4	0
2009	95	locals	endemic situation									*El Ramly Relapsing fever (ist in manuell erfasster liste)		1946	Egypt	D, in den meissten fällen	2682		schöner artikel für die symptomatik!
2012	2	locals	endemic situation									Chakrabarty Relapsing fever (louse borne) in north east bengal		1948	Bengal (india?)	D	9	recruits	Central dooars	ende/epi (dreckige leute
2013	24	locals	endemic situation									DarwishThe effect of penicilln..		1949	Egypt	D	4		Alexandria
2013	33	locals, migrant workers	endemic									RavinaTyphus recurrent contracte a pris		1950	Europa	D	1			indirectly imported		1950-1959	0	1	0	1
2014	225	locals	epi2010endemic situation
2014	10	locals (high risk groups)	endemic situation
2014	1	homeless population	homeless
2015	15	refugee (somalia, eritrea, Ethiopia)	imported
2015	1	refugee (eritrea)	imported						Study	Type of study	Year	Location of St	Grade of Dg	Nr of patiens	Migrant/local (Status)	hospital/location/institution	Scenario	Study period	Age (mean)	Female	Male	Origin	Drug used	D Regimen, Dose	Nr. treated	Mort treated	Nr untreated	Mort untreated	JHR (n)	JHR (%)	pregnancy	abortions	comments, matters of interest
2015	2	refugee (eritrea)	imported						AntinoriDiagnosis of LBRF depsite negative		2017	Italy	A	2	migrant	Milano italy	imported						doxy 100mg		2	0	0	0	0? Bei 2tem patienten nil, beim 1sten wenig angaben	0	0	0
2015	95	migrant workers (probably in same country though)	outbreak						FascianaA new case of LBRfin sicily		2017	Italy	A	1	migrant	Paolo giaccome university hospital Palermo	imported						doxy, ceftr		1	0				NA	0	0
2016	25	migrant, refugee	imported						Alberernotifiable infectious diasesase		2018	Germany	E - hosp admission	2	migrant	Reception center Munich	imported						NA	NA	NA	NaNa	NA			NA	NA	NA	NA
2016	1	migrant/refugee	imported						NordmannOutbreak of LBRF in		2018	Ethiopia	whs D	63	locals	Asella	endemic						anibiotics		53	7	nicht ganz klar, ob behandelte oder nicht		schlechte zahlen, und autor selbtst meint, es habe keine limitetionen und grenzen/schwellen ab wann es JHR ist	0.074	NA	NA
2016	1	Somali refugee	imported						RAUS!AckermannScreening for infectious		2018	Germany	A	RAUS!!40-15(hoch separat publiziert)	migrant	Bavaria- Munich	imported		nur epi data				NA	NA
2016	6	pygmies	ind sign, unnoticed outbreak						noch 2 unten, die sind aus erster biblio
2016	1	refugee (from somalia)	imported								Zusatz letzte Suche:			nr AIS	nr IMP	publ AIS	publ IMP
2016	2	refugee (from ?)	imported										2010-2018	63	5	1	3
2016	4	refugee (eritrea, somalia)	imported										1940-1949	166	0	2	0
2016	1	refugee (somalia)	imported										1920-1929	54	0	1	0
2016	5	Somalia	imported										1930-1939	5	0	1	0
2016	1	refugee (somalia)	imported						Garnhaman epidemic of louse-borne relapsing fever in Kenya		1947	Kenya	D	154	locals	mariakani	outbreak
2016	3	refugee (somalia)	imported						FryAn epidemic of 54 cases of relapsing fever observed in Birjand		1920	Persia	D	54	soldiers	Birjand (heute Iran	outbreak
2016	1	refugee (somalia)	imported						M1BelezkyDie Rekurrensspitochätose im zentralen		1930	Russland	D	5		Moskau
2016	2	refugee (somalia)	imported						M2RobinsonTyphus fever in addis ababa		1943	Etiopia	D	12	locals	Addis Ababa	endemic		nur repi angaben, dass 12 fälle co-infektionene waren, rest des artikels war hauptsächlich über typhus
2016	1	eritrea refugee	imported						Z1OrmsbeeSerological diagnosis of epidemic		1977	Ethiopia	D	50	loclas	Addis Ababa	endemic			nur epi angaben
2016	1	immigrant	imported											nr AIS	nir IMP	publ AIS	publ IMP
2017	1	migrant	imported										1970-1979	50	0	1	0
2017	1	pilgrim from ethiopia	imported
2017	1	refugee (east africa)	imported
2017	1	refugee (mali)	imported
2017	2	Somalia	imported
									FinalLudlow 1943 Relapsing fever in Korea		1943	Korea	D	1	local	Seoul	endemic
									FinalAli1918Relapsing fever, paper read at the		1918	India	D	13	locals	Bulandshahr		1908-1911
														nr AIS	nir IMP	publ AIS	publ IMP
													1907-1919	13	0	1	0
													1940-1949	1	0	1	0

## Sheet: Data sheet for Table 3
Study	Type of study	Year	Location of St	Grade of Dg	Nr of patiens	Migrant/local (Status)	hospital/location/institution	Scenario	Study period	Age (mean)	Female	Male	Origin	Drug used	D Regimen, Dose	Nr. treated	Mort treated	Nr untreated	Mort untreated	JHR (n)	JHR (%)	pregnancy	abortions	comments, matters of interest
25 cases of…		2016	germany	A	25	migrant, refugee	München, Klinikum München Schwabing	imported	8/2015-1/2016	22	2	23	23 Somalia, 2Eritrea	Doxycycline	100-200mg p.o initial, subsequently 4-7d 2xd 100mg p.o	25	0	0	0	22	88	0	0
a somali ref…		2017	germany	A	1	migrant	Hamburg	imported	2015-07-01	16	0	1	Somalia	Cefotacim, Doxycycline	NA	1	0	0	0	0	0	0	0
activation of…		1977	ethiopia	D	15	local	USNMRC 5, addia ababa	epi, endemic situation	not clear	21	3	13	Ethiopia	Doxycycline	100mg single dose	15	0	0	0	15	100	0	0
acute hemodynamic		1967	ethiopia	D	10	local	Princess Tsehai Memorial Hospital, addis ababa	endemic situation	not clear	24.1	4	5	NA	Tetracycline	250mg i.v.	10	1	0	0	Not defined, but there were reactions, may take warrels def since all messured	#VALUE!	0	0
antibiotic treatment		1983	ethiopia	D	377	local	st. Pauls hospital addis ababa, municipal clinics or hospital outpatient clinics - final USNMRU 5	epidemic,endemic situation	1971-1976	NA	13	364	NA	Penicillin aluminium monostearate (PAM), Procaine Penicillin, Ampicillin, Tetracycline HCI, Doxycycline, Erythromycin, Chloramphenicol	Single dose! PAM 600'000 u i.m. or 1'200'000 u i.m., PP 1'000'000 u i.m., Amp 500mg p.o., tetra HCI 250mg i.v. or 500mg p.o., doxy 100mg p.o., Ery 500mg p.o., Chloram 500mg p.o.	371	3	6	0	377	100	0	0
antibiotis in the tr		1951	Korea	D	7	soldiers	korea	war	1951-05-04	22.4	0	7	UN forces	Penicillin aqueous, Aureomycin	200'000 IU P every 6 h for 10 days, 250mg aureomycin every 4 hours for Natime	7	0	0	0	0	0	0	0
bleeding in perrine 37		1971	ethiopia	D	37	local	St. Pauls Hospital, addis ababa	endemic situation	not clear	NA	NA	NA	Ethiopia	Tetracycline	250mg (16i.v.,21p.o), 500mg next day after spirochaete clearance)	37	2	0	0	"most patients"	#VALUE!	NA	NA
bleeding in perine 7patietn		1971	ethiopia	D	7	local	St. Pauls Hospital, addis ababa	endemic situation	not clear	NA	0	7	Ethiopia	Tetracycline	250mg i.v.	7	0	0	0	whs 7	#VALUE!	0	0
borrelia recurrentis characterization		1997	ethiopia	D/A	18	local	Addis ababa	not clear	not clear	NA (range <12-36)	1	17	Ethiopia	NA	NA	NA	NA	NA	NA	NA	NA	NA	NA
borrelia recurrentis in head lice		2013	ethiopia	D/A (lice only)	24	locals	Bahir Dar Hospital, Ethiopia	endemic situation	2011-08-01	NA	1	23	Ethiopia	NA	Na	NA	NA	NA	NA	NA	NA	NA	NA
borrelia recurrentis infection		2016	munich	A	1	migrant/refugee	munich	imported	not clear	16	0	1	Somalia	Doxycycline	NA	1	0	0	0	1	100	0	0
borrellia recurrentis infection: single dose…		1978	ethiopia	D	75	locals	municipality clinic, Addis ababa	endemic situation	not clear	23	0	75	Ethiopia	tetra, peni, ery	p.o., i.v. (see extraction sheet for details)	75	0	0	0	"most patients"	#VALUE!	0	0
Cardioarespiratory…		1970	ethiopia	D	19	locals	Princess Tsehai Memorial Hospital, addis ababa	endemic situation	autumn 1968	NA	0	19	Ethiopia	Tetracycline	250mg i.v. SD	19	0	0	0	19	100	0	0
Case report, infectious disease in pilgrims		2017	israel	D/A	1	pilgrim from ethiopia	Poriya Mecial Center	imported	2015	91	0	1	Ethiopia	Tetra, cefuroxim (cholezystitis&sepsis)	t: 100mg 2xd i.v.	1	0	0	0	0	0	0	0	keine JHR aber andere komplikationen
Bleeding in LBRF 29 patients (1976)		1976	ethiopia	D	29	locals	St. Pauls Hospital, addis ababa	endemic situation	not clear	"adults"	NA	NA	Ethiopia	Erythromycin stearate	500mg p.o. single dose	29	p0	0	0	NA	#VALUE!	NA	NA
Characteristics of louse borne		2004	Ethiopia	D	195	locals	Gambo General Hospital, rural, between arsi and shoa regions, 250km south of addis ababa, 75'000 people in catchment area	endemic situation	9/1997-12/2002	9	80	115	Ethiopia	Tetra, Peni, Erytro-, Clarithromycine		194 (7 lost to follow up, mortality data only from 188!)	11 (see comment)	1 (fatality before tr)	1	NA	NA	0	0	of total 235,878 patients, 197 (0.5%) were found smear-positive for Borrelia recurrentis at diagnosis, 195 with adequate epidemiological data , 121 children <15y
Clinical and laboratory..bryceson		1970	ethiopia	D	62	locals/immigrants (34)	Princess Tseia Memorial and st. Pauls hospital addis ababa	endemic situation	7/1966-8/1968	22	16	46	Ethiopia	Tetra, Peni (2)	250mg i.v. T, Peni 80'000 i.m. every 6h	61	3	1 (spontanous crisis)	0	62	100	6	2	Pregnant received Peni; additionaly 1 gave birth to a live premature infant, 3 pregnancies were uninterrupted
Clinial presentations		1988	somalia	D	37	Refugees (from ethiopia)	Tugwajale B camp, northern Somalia 70km east of Hargeisa, 5km West of Ethiopian border	camp, outbreak`~	18-28.9.1986	median 14, 84% under 24, range 3-35	male:female 0.94		Ethiopia (Somali and Oromo ethinicity	Procai Peni, Tetra	300'000IU i.m first day, second day200mg oral docy	37	0	0	0	0	0	4	2	134 were screened (patients with fever of unknown origin) 37 cases, 4 pregnancies in last 3 months, 2 delivered stillbirths at time of relapsing fevr attack
Detection of plasma tumor necrosis factor		1992	ethiopia	D	17	whs locals	Black Lion Hospital, Addis Ababa	endemic situation	not clear	14-40 range	0	17	ethiopia	Procai Peni	600'000 IU i.m.	17	0	0	0	14	82.3529	0	0
Ectoparasitism and …Brouqui 2005		2005	France	Antibodies of B.recurrentis	15	homeless population	Marseilles	unnoticed outbreak	1/2000-3	NA	NA	Na	NA	NA	NA	NA	NA	NA	NA	NA	NA	no pop	no pop	15/930 (1.61) Seroprevalence
Effect of antibody.. (coxon)		1997	Ethiopia	D	49gleiche pat wie fekade 1996	locals	Addis ababa (hospitals and health clinics)	endemic situation	not clear	range 12-60	3	46	ethiopia	Procai Peni	600'000 IU i.m.	49	NA	0	0	36	#VALUE!	0	0
epidemic louse borne relapsing fever, rumbek county		1999	Sudan	A	6	semi nomads	Rumbek county	outbreak	1999-03-01	NA	NA	NA	Sudan	NA	NA	Na	NA	NA	NA	NA	NA	NA	NA	15% (6 of 39 suspected) further observations suspecting an ongoing epidemy
Epidemic of louse borne relapsing fever in ethiopida		1993	ethiopia	D	714	repatriation of soldiers (former prisoners of war/refugees)	Bahr Dar, Mekele	epidemic	summer 1991	range 16-25	0	714	Ethiopia	tetra, peni	500mg p.o. single dose, peni i.m. dose not clear	not clear	seems 0 or 1	yes, nr not clear	not clear	not clear	not clear	0	0
Fouth case of LBRF in italy…		2016	lombardo, italy	A (interessant, C neg)	1	Somali refugee	Universitlyhospital Palermo	imported	2015-12-01	26	0	1	Somalia	Doxycycline	100mg 2xd for 10 days	1	0	0	0	0	0	0	0	mini review
Head Lice in pygmies		2016	Kongo	A (aber indirekt, sprich in kopfläusen)	10 Läuse von 6 Individuen	pygmies	Kongo, 3 villages: Thanry-Ipendja, Pokola, Béné-Gamboma	ind sign, unnoticed outbreak	2015-08-01	NA	NA	NA	Kongo (Pokola)	NA	Na	NA	NA	NA	NA	NA	NA	NA	NA	DNA ofB. recurrentis was detected in 10/630 (1.58%) head lice belonging to clade A collected from 6/126 (4.76%) individuals. Suggesting that a small unnoticed outbreak may have occurred in the population in this area
Haemorrhagic diathesis		2016	Germany	A	1	refugee (from somalia)	Germany	imported	2015-08-01	18	0	1	Somalia	Ceftriaxon, Metronidazol, doxy	Cef 2g/d i.v.,Metro 500mg/d i.v., ->emp, day 7 switch to doxy 100mg2xd for 10days	1	0	0	0	0	0	0	0
increasing prevalence		2016	switzerland	?	2	refugee (from ?)	University Hospital Basel	imported	2014/15	NA	NA	NA	"AFR"	NA	NA	N	NA	NA	NA	NA	NA	NA	NA	2 LBRF Fälle (2014/2015) entdeckt wurden. 2.5% aller hospitalizationen, 4.5% der iunfektiösen Ursachen
infection with b. recurrentis		1979	ethiopia	D	90	locals	municipality clinic, Addis ababa	endemic situation	not clear	22	0	90	Ethiopia	tetra, ery or peni	SD	90	0	0	0	78	86.6667	0	0
Leucopenia and fever in the "Jarisch Herxheimer" reaction		1968	ethiopia	D	10	locals?	Princess Tsehai Memorial Hospital, addis ababa	endemic situation	not clear	NA	NA	NA	ethiopian	tetra, peni	tetra (7) 250mgi.v., 500'000IU i.m cryst peni (1), 2 tetra post spontanous clearance	8	0	2?	0	10	100	0	0	Two patients were given 250mg tetracycline (after spirochaetes had disappeared spontaneously) (these acted as control), the JHR or JHR like was in all treated patients, with peni was severe, but started later, spontanous clearance reaction as well, but milder
Lice rodents and many hopes		2017	italy	A	1	refugee (east africa)	Rome ICU?	imported	not clear	teenage	1	0	East Africa	Ceftriaxon, doxycyline	day 3:cef 2g every 12h - emp, doxy 100mg every 12h	1	0	0	0	0	0	0	0
louse borne relapsing fever, mortality and frequency of the JHR		1987	ethiopia	D	132	locals?	teaching and provincial hospital northwestern Ethiopia	endemic situation	1970-1985	3/4 were <30	49	83	Ethiopia	peni, tetra	varying doses	132	5	0	0	28	21.2121	NA	NA	Favoring tetra, since peni made more JHR and more deaths!
louse borne relapsing fever osthoff 2016		2016	switzerland	A/D	4	refugee (eritrea, somalia)	3 institutions in CH	imported	2015-12-06	23	1	3	1Eritrea, 4Somalia	Cef, Doxy	varyinng,	4	0	0	0	1	25	0	0
Louse borne relapsing fever (Borrelia recurrentis) diagnosed in 15..		2015	Germany	14A,1D	15	refugee (somalia, eritrea, Ethiopia)	Bavaria, Germany	imported	2015-10-07	range 15-33 median 20	0	15	12Somalia, 2 Eritrea, 1 Ethiopia	Doxycycline	NA	15	1	0	0	10	66.6667	0	0	Achtung! All ten patients with available information had a JHR!
louse borne relapsing fever (borrelia recurrentis) in a somali refugee		2016	Italy	A	1	refugee (somalia)	Emergency Department (ED) of Luigi Sacco Hospital	imported	2015-09-13	22	0	1	Somalia	piperacillin/tazobactam, doxycyclin	pip/taz - emp, switch to doxy 100mg 2xd for 3 days	1	0	0	0	0	0	0	0
Louse borne relapsing fever (borrelia recurrentis) in an eritrean refugee		2015	Switzerland	A	1	refugee (eritrea)	USB Basel	imported	2015-08-01	late 20's	NA	NA	Eritrea	doxy, Ceftriaxon	doxy 100mg 2xd, Cef 2g/d	1	0	0	0	0	0	0	0
Louse borne relapsing fever borrelia recurrentis in asylum seekers in nehterlands		2015	Netherlands	A	2	refugee (eritrea)	University Medical Center Groningen (UMCG	imported	2015-07-01	young adults	NA	NA	2Eritrea	Ceftriaxon, doxycyline	Cef, 2g/d-emp, doxy 200mgi.v./p.o.	2	0	0	0	2	100	0	0
louseborne relapsing fever among east african refugees		2016	Italy	A	5	Somalia	Turin, Italy	imported	2015-09-09	24.8	0	5	Somalia	Doxy, Ceftriaxon	3xdocy, 1xdoxy+cef, 1xdoxy then Cef	5	0	0	0	2	40	0	0
louse borne relapsing fever and malaria co-infection		2007	ethiopia	D	8	Malaria CO-I locals	Gambo General Hospital, rural, between arsi and shoa regions, 250km south of addis ababa, 75'000 people in catchment area	endemic situation	9/1997-11/2003	8	3	5	Ethiopia	Penicillin, Macrolid, Tetracycline	3 peni, 3 macro, 2 tetra	8	0	0	0	NA	NA	0	0
<LBRF Ramos 2007 (double, cause separation of CI and only LBRF					269	Only LBRF cases: local	Gambo General Hospital, rural, between arsi and shoa regions, 250km south of addis ababa, 75'000 people in catchment area	endemic situation	9/1997-11/2003	NA	119	150	Ethiopia	Penicillin, Macrolid, Tetracycline	36% peni, 7.3% Macro, 35% Tetra	269	19	0	0	NA	NA	NA	NA
louse borne relapsing fever epidemic in arssi regoin		1993	ethiopia	D	653	locals	Arssi region, south ethiopia	outbreak	06until11.1991	22.4	191	462	ethiopia	NA	NA	NA whs alle	18	NA	NA	NA	NA	NA	NA
louse borne relapsing fever in a mali refugee		2017	italy	A	1	refugee (mali)	Spedali Civili General Hospital, Brescia, Italy	imported	2016-06-16	20	0	1	Mali	doxy, Ceftriaxon, amikacin	doxy 100mg2xdp.o., cef2g/di.v., amikazin1g/d i.v.	1	0	0	0	0	0	0	0
Louse borne relapsing fever in a refugee from somalia in belgium		2016	belgium	A	1	refugee (somalia)	Centre Hospitalier Universitaire (CHU) de Lie`ge, Lie`ge, Belgium	imported	2015-08-01	20	0	1	Somalia	Peni, doxy	Peni 1'000'000IU i.v., next day 100mg doxy2xd for 7 days	1	0	0	0	0	0	0	0
Louse borne relapsing fever Ombati 1968		1968	Kenia	D	1	somali, living in nairobi	Kenyatta National Hospital	endemic situation (aquired in Nairobi)/small outbreak	1967-09-01	45	0	1	Somali, living in Nairobi	Achromycin	NA	1	0	~erst nach 5 tagen ging fieber runter..		0	0	0	0	Behandlung ist vermutlich untreated gleichzusetzen, also erfolglos
Louse borne relapsing fever in ethiopian children: experience of a rural hospital		2009	Ethiopia	D	154	locals?	Gambo General Hospital, rural, between arsi and shoa regions, 250km south of addis ababa, 75'000 people in catchment area	endemic situation	9/1997-9/2007	4	66	88	Ethiopia	Penicillin, Tetracyclin, Erythromycin	NA	151 (data available)	4	0	0	NA	NA	NA	NA	For the <15yo:There were 22,653 patients admitted,of these 154 were diagnosed LBRF(0.68%)
<LBRF Ramos 2009 (double becuase separation children&adults)					95	locals	Gambo General Hospital, rural, between arsi and shoa regions, 250km south of addis ababa, 75'000 people in catchment area	endemic situation	9/1997-9/2007	NA	NA	NA	Ethiopia	Penicillin, Tetracyclin, Erythromycin	NA	94 (da)	12	0	0	NA	NA	NA	NA	very poor data
louse borne relapsing fever in Finnland		2017	Finnland	A	2	Somalia	regional hospital, in southern and northern Finnland (details, see map)	imported	2015-09-01	mid 20s	0	2	Somalia	Cefuroxime, Tetra, Ceftriaxon, Meropenem, doxy	details in sheet	2	0	0	0	2	100	0	0
Louse borne relapsing fever in southern Sudan		1995	Southern Sudan	D	22	southernSudan	Leer Hospital, western upper nile province	epidemic situation	may-dec1993	18.5	8	14	S. Sudan	Tetra, Peni	Our treatment regime was 1 g tetracycline twice daily for 2 d or 500 000 iu (300 mg) intramuscular benzylpenicillin (200’000 iu for children <12yo) daily for 2d if tetracycline was contraindicated	22	1	0	0	4	18.1818	1	1
Louse borne relapsing fever in Persia		1948	Persia	D	214	locals?	Abadan	epidemic status	NOv1945-jun1946	NA	m:f 19:1		Persia	N.A.B. arsenical	0.45g inj	97 on admission	5 in total	117 noT, after 1.st relapse (n=75; 64.1%) -> treatment			NA	Na	NA
Louse borne relapsing fever in young migrants 2015 ciervo		2016	Italy	A	3	refugee (somalia)	Sicily, Hospital Paolo Giaccone in Palermo, G. Di Cristina Hospital in Palermo, Hospital Paolo Giaccone	imported	July-Sep/2015	15.67	0	3	Somalia	Ceftriaxon, doxycyline	Cef alone, 2x dexy and cef (100mg/D&2g/d)	3	0	0	0	1	33.3333	0	0
Louse brone relapsing fever in Children		1992	ethiopia	D	63	locals	Jimma Teaching Hospital	epidemic period	3.1991-9.1991	7.4 (<13y incl)	29	34	Ethiopia	Penicillin, Tetracyclin	Initial treatment with penicillin and continued treatment with tetracycline for a couple of days was justifiable	63	0	0	0	10	15.873	0	0	!?Die häufigkeit der JHR wird von den Autoren selbst als 16.7% angegeben, kann aber gar nicht sein-das wären dann 10.5 patienten?!
Louse borne relapsing fever profile at felegehiwot		2014	ethiopia	D	225	locals	Felegehiwot referral hospital, Bahir Dar city	epi2010endemic situation	2009-2012	NA	18	207	Ethiopia	NA	NA	NA	NA	NA	N	NA	NA	NA	NA	LBRF-like symptoms in 2009-2012 was 4559; The overall prevalence of LBRF was 225 (4.9%)
louse borne relapsing fever treated with calcium gold keratinine		1948	Kairo Egypt	D	160	locals	Imbaba Fever Hospital in Cairo.	epidemic (mild)	not clear	NA	69	91	Egypt	neosolganal	0.5g i.v.	80	3	80	1	23	14.375	NA	NA	"reaction after treatment" siehe sheet, nicht klar JHR beschriebenMort: All 4 patients were seriously ill and not expected to live when first admitted
Louse borne relapsing fever in Haifa		1946	Haifa	D	200	locals?	Government or Lazaret Hospital, Haifa (heutiges israel	epidemic, taken endemic form	not clear	NA	NA	NA	Palestinans, Egyptians	novarsan, bismuth, acetylarsan, stovarsole	too confusing, see sheet	185	4 (nicht abschliessend klar, aber höchstwahrscheinlich treated group)	15	0 (siehe mort tr)	NA	NA	NA	NA	4 todesfälle, whs aus treatment group. Aber nicht ganz klar, wurde einfach gesagt, dass 4 der 200 verstarben)
Louse borne relapsing fever in ethiopian immigrant		1985	Israel	D	2	immigrants (ethiopia)	Shaare Zedek Medical Center	imported	not clear	22.5	2	0	ethiopia	tetra, mal drug	NA	2	0	0	0	0	0	0	0
Louse borne relapsing fever in the sudan		1980	Sudan	D	32	locals?	Khartorum	outbreak	1974	NA	1	31	Sudan	NA	NA	NA	5?	NA	NA	NA	NA	Na	NA
Louse borne relapsing fever in ethiopian children borgnolo		1993	Ethiopia	D	103	locals	Asella Hospital, Arsi Region	epidemic/outbreak situation	1.5.1991-30.4.1992	8.25	47	56	Ethiopian	proc penicillin, danach peni+tetra oder chloramphenicol (<7y)	200'000IUi.m. + danach verstehe ich nicht (siehe abschnitt methods in studie)	103	2	0	0	63	61.165	0	0	kinder
Louse borne relapsing fever with meningeal involvement		2016	Italy	A	1	refugee (somalia)	Careggi University Hospital, Florence, Italy	imported	2015-10-01	19	0	1	Somalia	Ceftriaxon, doxycyline	cef-emp 2gi.v., doxy 100mg2xd for 7 days	1	0	0	0	1	100	0	0
Louse borne relapsing fever. A clinical end epidemiological		1993	ethiopia	D	389	locals	Asella Hospital, it is the tertiary referral centre for Arsi region,southern Ethiopia	epidemy	1 June 1991 and 31 May 1992.	25.8	124	265	Ethiopia	Penicillin	low dose (400'000IU) procaine penicillin i.m, repeated 12h after first dose	389	14	0	0	168	43.1877	15	6
Louse borne relapsing fever I a clinical and epidemiological		1977	Sudan	D	363	local/immigrants (mainly southern sudan)	Khartorum	imp,end	Jan-Jun1974	24.3	30	330	s.sudan, 45locals	drug not stated	not stated	363	20	0	0	NA	NA	?not stated-at least 4	4
Louse borne relapsing fever II comparison (teil II von oberen)		1977	Sudan	D	160gleiche p wie oben salih	!achtung, 160sindaus den 363 von oben	"	"	"	25	12	148	"	peni, tetra	fortified procaine penicillin 400'000UI first day, next day 2g tetra in divided doses of 500mg every 6h	160	0(select. From above	0	0	23	#VALUE!	"	"	22 der "JHR" waren leichte temp erhöhungen, muss man nochmals anschauen, autor so schein es mir präzisiert hier grenzwertig nicht
Meptazinol diminished the JHR etc		1983	ethiopia	D	33	locals?	St.Pauls Hospital, Addis Ababa	endemic situation	1982-07-01	23,5;21,5;18,5	NA	NA	Ethiopia	tetra	250mg i.v. SD	33	NA	1?tetra fter clearance of sp		33	100	NA	NA	nochmals durchschauen, mglw biased weil eben genau die JHR auch die Fragestellung ist
Louse borne relapsing fever Rijkels		1971	ethiopia	D?	113, 67 studied (full record)	Ethiopians,	Jimma District hospital, kaffa province	endemic situation	1966-67 15months	NA	3	64	Ethiopia	Penicillin, tetracyclin	3groups, see sheet	67	2	0	0	NA	NA	NA	NA
On an outbreak in turkey in 1918		1920	turkey	D	66	workers in railway camp	Tui, Hadi.	outbreak	1918	NA	1	65	various (mostly turk, russians, greek, indian)	neosalvarsan	0.45, 0.3, varies	66	1	not clear	not clear	NA	NA	NA	NA	(m:f ratio matches the population in that camp)
On two Varieties of Relapsing Fever		1911	India	D	2	soldiers	Bangalore	not clear	12/1909-4/1910	NA	0	2	Indian	not clear	NA	not clear	0	not clear	0	NA	NA	NA	NA
Outbreak of LBRF in Jimma, western Ethiopia		1996	Ethiopia	D?	615	Mixed, mainly students, jobless and soldiers, from country mainly	Jimma hospital	epidemy	4/1991-3/1992	18.05	224	391	Ethiopia	NA	NA	NA	NA	NA	NA	NA	NA	NA	NA	only epidemiological data, Incidence rate in this report: 852.2/100’000 for LBRF in Jimma is really high compared to previous report 4.5/100’000.
Pathophysiology and Immunoogy of JHR		1983	Ethiopia	D	12	locals?	Addis ababa, USNMRU	endemic situation	not clear	22.5,22.7	0	12	Ethiopia	PAM, pyrrolidino-methyl-tetracycline	600'000IUi.m. or 275mg i.v.	12	0	0*	0	12	100	0	0	wonderful JHR paper
Penicillin vs. Tetracycline in the treatment…		1972	ethiopia	D	25	indigeous	St Pauls Hospital addis ababa	endemic?	Mar-Sep/1970	12-40y	1	24	Ethiopia	PAM, tetracycline	600'000IUi.m. or 250mgi.v.	25	0	0	0	14	56	NA	NA	all tetra, only 1 peni group had a clinical "crisis"
Phagozytosis of borrelia recurrentis		1980	ethiopia	D	11	local?	Addis ababa, USNMRU&st.pauls hosp	endemic situation	not clear	adults	0	11	ethiopia	Erythromycin stearate, tetracycline hydrochloride and procaine penicillin (or)	500mgp.o., 500mgp.oori.v.,600'000IU i.m	11	NA,whs 0	0	0	9	81.8182	0	0
Prevalence and risk factors etc		2014	ethiopia	D	10 (out of 407)	locals (high risk groups)	Bahir Dar Hospital, Ethiopia	endemic situation	2012-12-01	31 (participants	3	7	Eth, high risk pop	NA	NA	NA	NA	NA	NA	NA	NA	NA	NA	schöne epid daten!
Prevention of JHR by treatment with anti TNF alpha		1996	ethiopia	D	49	locals?	Black Lion Hospital, Addis Ababa	endemic situation	not clear	NA	NA	NA	ethiopia	Penicillin	600'000IUi.m	49	1	0	0	36	73.4694	NA	NA	severity of JHR and frequency greatly varied between the different fab and crontol goups
Proceedings of the 2013		2015	ethiopia	D	95	migrant workers (probably in same country though)	Wolanchiti, Oromia Region, Ethiopia	outbreak	2012-08-01	median24, 4-42y	0.01	0.99	ethiopia	NA	NA	tr was given, but not known to whom, not totaly clear	0?	NA	0?	Na	Na	Na	NA	being homeless (OR = 21.6, 95% CI: 6.6-79.1) and illiteracy (OR= 11.5, 95% CI: 3.9-34.6) were risk factors, The overall attack rate was 5/1000
Recombinant human interleukin 10		2000	ethiopia	d	49	locals?	Addis ababa	endemic situation	not clear	23&27 (2groups)	0	49(incl)	ethiopia	p.penicillin	600'000IUi.m.	49	1	0	0	48	97.9592	0	0
Relapsing fever at Meshed, north-east persia		1921	NE persia	D	31	local and troops	Meshed	epi?	not clear	NA	NA	NA	NA	tartar emetic (selbst autor meint dass praktisch wie untreated)		10	0	21	0		0			auch hier gab es Crisis!!
relapsing fever in Abyssinia		1942	ethiopia	D	32	15gold coast africans, 16 abyssinians, 1 Mukamba	Soddu, Lake district in abyssinia	epi/end	not clear	NA	NA	NA	15gold coast africans, 16abyssinians, 1 moubaka	neoiacol (arsenic)	0.6 or 0.3i.v or dosage per kgi.m.	32	1	0	0	NA	NA	NA	NA
Relapsing fever in addis Ababa		1942	ethiopia	D	340	locals?	Menelik Hospital Addis ababa	epi/end	second half1941	NA	NA	NA	Ethiopian	N.A.B. arsenical	NA	340	12	0	0	NA	NA	NA	NA
Relapsing fever in asylum seekers from Somalia arriving in Belgium		2016	Belgium	D	2	refugee (somalia)	St. Pierre” University Hospital, Brussels	imported	22,27.8.2015	19.5	0	2	Somalia	Ceftriacon, doxycycline	Cef2g/d, doxy100mg/d 10 days	2	0	0	0	1	50	0	0
Relapsing fever in Gondar		2002	ethiopia	D	262	locals	Gondar college od medical sciences hospital	endemic situation	9/1995-8/2000	<14y:41.2%	77	185	Ethiopia	Penicillin, Tetra, Chloramphenicol	varies, see sheet	262	12	0-gab 20mit spontaner JHR	0	83	31.6794	NA	NA	262 (13177 amissions during study period (9/1995-8/2000) – 1.99%); 20 spontanous JHR
Relapsing fever in Korea		1955	korea	D	175	american soldiers, prisoners, koreans	Korea	war, endemic before	1950-1951	NA	NA	NA	NA	Na	NA	NA	11necropsies	NA	NA	NA	NA	NA	NA	interesting discussion about RF in asia
Relapsing fever in Raichur		1923	Raichur	?	500	locals?	near Raichur	outbreak?	1922-01-01	Na	Na	NA	raichur	NA	NA	NA	NA	NA	NA	NA	NA	NA	NA	70 deaths in total, 14% mortality
Relapsing fever in sudan and ethiopia		1974	Sudan/ethiopia	?keine patnicht drin	Nicht klar patienten	locals	there have been several thousand cases in sudan and several hundred in ethiopia														#VALUE!
Results of a 10 year survey of LBRF in southern Ethiopa		2008	ethiopia	D	251	locals	Gambo General Hospital, rural, between arsi and shoa regions, 250km south of addis ababa, 75'000 people in catchment area	endemic situation	11.9.1997-10.9.2007	NA	NA	NA	ethiopia	NA	NA	NA	NA	NA	NA	NA	NA	NA	NA	. Overall incidence of 4.3/10’000 outpatients, but last 3 years nothing
Short report; diagnosis of borrelia QBC		2001	ethiopia	D/buffy coat	7	locals?	Wolkite Health Clinic	endemic situation	jul-aug/1998	Na	Na	NA	Ethiopia	NA	Na	Na	Na	NA	NA	NA	NA	NA	NA
Serodiagnosis of louse-borne		2000	sudan, rumbek	A	4 isolates from 4 patinets, 82human sera from 42 patients D(other publication), 4 sera probes from 1 patient		southern sudan	recent outbreak	1999-04-01	NA	Na	NA	southern sudan	Na	Na	Na	Na	Na	Na	Na	Na	NA	Na	, serum samples from 42, abtained 1970-1 in ethipia, addis ababa
Single dose doxycyline treatment LBRF and ET		1974	ethiopia	D	26	locals?	municipality clinic, Addis ababa	end?	not clear	NA	NA	NA	Ethiopia	Doxycycline	100mg SD p.o.	26	0	0	0	26	100	NA	NA
Some effects of LBRf on the heart		1970	ethiopia	D	50 (but they are part of the population studied by bryceson et al 1970 - no new patients)							blank	blank	blank	bl	bl	bl	bl	bl	bl	bl	bl	bl
some experiences with enteric disease		1953	korea	D	2	prisoners (korean) of the UN	Korea	war	not clear	NA	Na	Na	NA	mepharsen	i.v 0.060gm	2	2	NA	NA	NA	NA	Na	N	Co-infekte mit s.enteritidis
Spirochaetal Shock syndrom		2014	Saudi Arabia	D	1	homeless population	King Abdul Aziz Specialist Hospital, Taif, Saudi Arabia	homeless	not clear	30	0	1	Saudi	Tetracycline	500mg p.o.	1	0	0	0	1	100	0	0	wird nicht klar als JHR gekennzeichnet, aber als solche typisch
Story of hope hospital		1911	China	erwähnungen	90	?	Northern Anhwei, china	epidemic	1910-1911	NA	NA	Na	NA	NA	NA	NA	NA	NA	NA	NA	NA	NA	NA
Some studies on relapsing fever in the sudan		1969	Sudan	D	46	immigrants from upper nile province, southern sudan (a lot of asymptomatic cases!!)	Khartorum	imp/end created	~1967	NA	17	25 (4children)	s.Sudan (highrisk immigrant)	NA	Na	NA	NA	NA	NA	NA	NA	NA	NA	979 screened patients, 46 had positive blood smears
Studies of the machanism of JHR in LBRF		1972	ethiopia	D?	9	locals?	Princess Tsehai Memorial Hospital, addis ababa	endemic situation	not clear	NA	0	9	ethiopia	tetracycline	250mg i.v.	9	1	0	0	9	100	0	0
Spontaneous rupture of the spleen in RF		1950	Korea	D	1	soldiers american	382d station hospital	war	1948-12-26	33	0	1	American	sympt	fluids etc	1	1	0	0	0	0	0	0	did not receive RF-therapy!! And also a specific spleen rupture publication -> of course 100% mortality
Survey of 3 bacterial LB disease in Peru		1999	Peru	Antigen testing	2 sera from volunteers reacted with b.recurrentis Antigen		Pampalliata Alta,Llanchu,Totora, Macha Baja	endemic situation	27 and 28 March 1998	NA	NA	Na	Peruvian	NA	Na	NA	NA	NA	NA	Na	Na	NA	NA
Teracycline versus penicillin in the		1992	ethiopia	D	120	locals	Mekele regional hospital, northern Ethiopia	epi	sep-nov/1991	18.2	60	60	Ethiopian	Tetracycline, penicillin	Sd 500mgp.o (children1/2),600'000IUi.m. (ch 1/2)	120	1, +1ran away with family and poor prognosis	0	0	48	40	2	1
Survey of borrelia recurrentis in karachi		1990	pakistan	D	2	?	Karachi district	endemic situation	9/1984-12/1985	Na	NA	NA	Pakistan	NA	NA	NA	NA	NA	NA	NA	NA	NA	NA	nicht abschliessend klar ob tatsächlich borrelia recurrentis. Ist de Artikel peer reviewed
Studies on LBRF in Tunesia		1945	Tunesia	D	40+++	locals	French Naval Hospital in Ferryville.	epidemic	not clear	NA	Na	NA	Tunesia	penicillin, neoarsphenamin		40	1	yes, not from this group		NA	NA	NA	NA	more patients, see study
Treatable bacterial…		2012	ethiopia	A/D was neg!	2	locals	Soddo Christian Hospital, Wolaitta Soddo	endemic situation	12/2009-1/2010	NA	NA	NA	Ethiopia	Ciproflox-miconazol	NA	1	NA	1	NA	NA	Na	NA	NA	important info, neg smear, 2 out fo 102 pos PCR, both LBRf misdiagnosed, that's why one remained untreated
Unexpected cause of high fever		2016	switzerland	D	1	eritrea refugee	Switzerland	imported	not clear	17	0	1	Eritrea	Doxycycline	NA	1	0	0	0	whs0	#VALUE!	0	0
Use of chloramphenicol		1954	Korea	D	27 with records (55 lost to follow up)		MaryknoU Sisters' Clinic, Pusan, Korea	endemic/epi	7/1951-7/1953	25.19	10	16	not clear	Chloramphenicol	2gm(4x500mg) or 1gm(2x250mg)	27	0	0	0	Na	NA	NA	NA	55 more which didn't came back for follow up
Treatment of LBRF with low dose		1995	ethiopia	D	184	locals	Gondar college od medical sciences hospital	epidemic	Jun-Sep/1992	23.4	24	160	Ethiopia	Penicillin, Tetracaclin	100'000, 200'000. 400'000IUi.m., or 250mgp.o.	184	6	0	0	54	29.3478	NA	NA
Penicillin in the treatment of LBRF		1946	egypt	D	105	locals	imbaba fever hospital, abyssia fever hospital, Cairo, Giza province	epidemic	early 1945	15-60y	15	90	Egyptian	Penicillin	25'000IU i.m every3h until 1'000'000 reached	52	1	53	0? (1mort, but excl)	NA	NA	2	1abort prior to adm in control group (excl, see right) 1 questionable outcome, frühgeburt	(in 3 of the control patients treatment was induced in attept to save life-these were excluded, 1 of them died
An epidemiological investigation foa rural district in Yugoslavia		1952	Bosnia	D	34	locals	Bosnia field investigation	epi/endemic	1949	NA	NA	NA	Bosnian	NA	Na	NA	NA	NA	NA	NA	NA	NA	NA	epidemiol. Field investigation, sehr interessant
Infection-related hospitalizations in refugee children		2016	Sweden	A?	1	immigrant	Sweden	imported	2015 autumn	>15y adolescent	NA	NA	NA	Na	NA	NA	Na	NA	NA	NA	Na	Na	Na	survey in sweden about hosp admission of refugee children and adolescents
Is over dependance on malariaRDTS disguising		2013	Ethiopia	D	33	locals, migrant workers	Central ethiopia 2 district health centers and 11 satelite rural health posts	endemic	not clear	NA	NA	NA	Ethiopian	NA	NA	NA	NA	NA	NA	NA	NA	NA	NA	The overall prevalence of B. recurrentis infection was 1.4% (33/2326), of which 12 were migrant workers making the subgroup prevalence 11.3% (12/106)
Louse borne relapsing fever in Ethiopia. Borgnolo		1991	Ethiopia	D	104	locals, 50%ex-soldiers	regional referral hospital of asella	epidemic	may-aug/1991	NA	NA	NA	Ethiopia	Low dose penicillin		104	4	0	0	NA	Na	NA	NA	a bit epi
Louse borne relapsing fever. Giulio borgnolo et al		1994	Somalia	?keinepat, nicht drin	30-80/d	Refugees (from ethiopia)	Tug Wajale B camo	epidemic	1986-1987	NA	NA	NA	Ethiopia	doxy, peni then doxy, ampicillin pregnant	200mg; 400'000 then next day 200mg; amp 500mg 3xd for 5d	most	1.75% first, after change of strategy- 0.9%				Na			short letter about the ref camp epidemy. Nice mortality stats
Ovine polyclonal antiTNF fab antibodiessuppress JHR		1994	ethiopia	?	51	locals	Addis ababa	endemic/epi?	not clear	NA	NA	NA	ethiopida	penicillin	not stated	51	not stated:0?	0	0	26	50.9804	Na	NA
Pentoxifylline fails to prevent Jarisch-Herxheimer reaction		1996	Ethiopia	D	19	locals	tikur anbessa, black lion hospital, addis abeba	endemic situation	not clear	24,21	1	17	Ethiopia	Penicillin	600'000IUi.m.	18	0?	1~	?	19	100	Na	NA	1 had spontanous lysis of sp prior to treatment
Tumor necrosis factor, Il6…cuevas		1995	Ethiopia	D	25	locals	Asella Hospital	epi/end	1992-11-10	27	11	14	Ethiopia	Tetracycline, Chloramphenicol	3d, (2g initial, thenn 250mg 4xd	25	1	0	0	14	56	NA	NA
MackieThe part played by pediculus coporis		1907	India	D	172	locals	Nashik	outbreak		nur epi angaben
McCowenbillious typhus and relapsing fever		excl date1906	India	Dwhs excl wegen Jahr	4 (3hatten pos micro, 1 neg)	Na	India	NA	Na	NA	NA	4	Na	NA	Na	4	4	NA	NA	NA	NA	NA	NA	ist effektiv die beschreibung der Co infektion und der toten
ChungThe cerebrospinal fluid of patients		1938	China	D	26	locals	Peiping union medical college	undemic	NA	24.46	0	26	china	Na	NA	NA	NA	NA	NA	NA	NA	NA	NA	befasst sich hauptsächlich mit dem CSF der Patienten
DudgeonExamination of the urine in cases of		1917	Macedonia	D	100	salonika force	infectious hospital	war	NA	NA	NA	NA	NA	kharsivan	0.25g i.v.	100	1	NA	NA	NA	NA	NA	NA
BoltonImported Losue borne Relapsing fever		1976	USA (ohio, dayton)	D	1	immigrant	Dayton, Ohio,	imported	NA	18	1	0	Ethiopia	Penicillin Tetracyclin	in itia lly treated with penicillin followed by tetracycline.	1	0	0	0	0	0	0	0	Several epidemics of louse-borne relapsing fever probably occurred in this country between 1844 and 1874, although these were never laboratory confirmed. Isolated cases o f suspect louse-borne relapsing fever reported after that time either were not laboratory confirmed or were not convincingly differentiated from tick-borne relapsing fever.
DuchampLa fievre recurrente chez les sebres		1917	Serbia	D (letzte seite)	71	soldiers	hospital in a serbian camp	war	NA	NA	NA	NA	Serbian	salvarsan or other arsenicals	NA	3	0	68	0	NA	NA	Na	Na
SergentL'epidemiologie de la fievre recurrente		1922	Algerie	nicht klar ob bei allen, aber bei einem zumindest D	145	locals	Beni-Ounif	epidemie/outbreaks	1907-1914	NA	NaN	NA	Alger	none?	NA	0?	0	145	0	Na	NA	30	4	2 epidemies, patients 0 are described; 1st between 1907-1909, 2nd between 1913 (okt) - 1914 (july)
MulatLouse borne relapsing fever profile at jimma hospital		2005	Ethiopia	D	617	locals	Jimma university hospital, ethiopia	endemic situaion	1997-2001	NA	NA	NA	Ethiopian	NA	NA	NA	NA	NA	NA	NA	NA	NA	Na	there are percentages per year on mortality, but the numbers per year on which the percentages count on are not stated!
RoyRelapsing fever epidemic in seoni district		1921	India Seoni district	D	34	locals	main hospital buldana	epidemy7outbreak	1919-1920	Na	NA	NA	Indian	novarsenobillon and other remedies		partly remedies, partly novarsenobillon	2	not clear	2	NA	NA	NA	NA	very poor recordings, and very confusing
ChangRelapsing fever in Changsha		1938	China	D	41	locals	Hsiang Ya Medical Collegde, Changsha	endemic situaion	1933-1936	NA	1	40	Chinese	Neosalvarsan, acetylarsan	0.1-0.3gm, acetly 2cc or 3cc	41	3	0	0	~s7. nearly all or just 5 ( i tend to 5)
Tewdros2002Relapsing fever in Hossana		2002	Ethiopia	D	106	locals	Hossana Hospital	endemic situaion	12.11.1997-3.9.1998		25	81	Ethiopia	procaine penicilline, followed by tetracycline or chloramphenicol	200'000 to 400'000IU i.m., tetra 250mg quater in die (q.i.d. for three days) or chloramphenicol 12mg p.o. q.i.d.)	106	2	0	0	80	75.4717
NasrSterile Splenic Abscess after Relapsing fever		1948	Egypt	D	7	locals	Department of surgery, kasr el ainy university hospital, cairo university fuad	epidemy (dyingout)	1946	24.86	3	4	Egypt	penicillin, neoarsphenamin	NA	7	0	0	0	NA	NA	NA	NA	7 milzabszesse in verbindung mit RF
WolffAsiatic Relasing fever; report of 134 cases treated with mepharsen		1946	China/India	D	134	chinese soldiers	US Army Station Hospital, assam, india	imported from china	dez1943-aug1944	NA	NA	NA	china	Mepharsen	0.04-0.06 1-2 doses 3-5days apart	134	16	0	0	"most patients" but not stated as a JHR, quite unprecise
*Pattern of admission to the medical intensive care unit		2006	Ethiopia	NA (hosp adm)	161	locals	Addis abbaba university teaching hospital, medical intensive care unit	endemic situaion	1985-2000	24.1(8.9)males, 26.9(9.7)females	46	115	Ethiopia	NA	NA	161	35	probably 0	0	NA	NA	NA	NA	Studie auf INTENSIVE CARE UNIT - hohe mort, und zusätzlich die inzidenzen etwas anschaut, nur inzidenzen und mortalitäten, nichts anderes, diese Studie ist in syst rev data extraction library
RAUSAtkeyLa fievre recurrente au sudan en 1930		1931	Sudan	whs D	386	v.a. "immigrants" aus dem osten, saisonarbeiter	mehrere regionen	small outbreaks	1930	NA	NA	Na	NA	NA	NA		46		NA if treated or untreated					nicht abschliessend klar ob nicht zu observation
BabesHemorrhagies meningees et autre.. Babes		1916	Romania	D	1	NA	bukarest	NA	1916	50	0	1	NA	NA	NA	Na	1	NA	NA	NA	NA	NA	NA
BenhamouAspects actuels de la fievre recurrente epidemique en afrique du nord		1945	Algerie	NA - also E	nur 54 schwangere erwähnt																	54	49 aborte oder frühgeburten	Aufpassen, hier ist einerseits nicht klar welche diagnostische sicherheit vorliegt, andererseits wurde nicht zwischen aborten und frühgeburten unterschieden.
Beveridge The louse borne type of relapsing fever as prevalent in the anglo..		1928	Sudan	D	116	locals	v.a. darfur district	epidemic situation	NA	m:32 f:27	59	57		Novarsenobillon	0.45 or 0.6 or 0.9 g	116	8	0	0	NA	NA	NA	NA	schätzen mortalität ohne treatment auf 60-80% da neu für die Leute und noch keine Immunität
Bruns Über Rückfallfieber in Abyssinien		1937	Ethiopien	D	71	locals	Addis ababba	epidemic situation	NA	NA	NA	Na	NA	salvarsan or other arsenicals	Na	71	3	unklar, berichthaft	NA	NA	NA	NA	1abort wird erwähnt	er spricht beobachtend von vielen mehr. Hier aber die Fälle die in Spitälern behandelt wurden und somit sicher diagnostisch "D" Kategorie sind (s.6)
Calwell Relapsing fever: an account of a series of 125 cases with special reference to the palestinian type		1920	Egypt	D	69	soldiers (british and new zealand troops)	27th general hospital Cairo	war	1917-1918	NA	NA	Na	british, new zealand	salvarsan or other arsenicals	0.6g doses iv	69	0	NA	NA	NA	NA	NA	NA	nicht abschliessend kalr ob alle fälle gleich ab erstem anfall salvarsan erhielten, siehe seite 1 oben. Die 56 "palestinian" type, sind aller wahrscheinlichkeit nach Tick borne
Chu Relapsing fever in children, a study of twenty-six epidemic cases		1931	China	D	26	locals	Union medical colledge, peiping	outbreak/endemic situation	july-september 1930	8-12y range	NA	NA	Chinese	Novarsenobenzol	0.2-0.3g iv	7	0	19	0	trated untreated nicht ganz klar, aber es hat den anschein (siehe s.5) dass es sich hierbei um nur 7 "spezifisch" behandelte handelt	es ist die rede von spontanen krisen	NA	NA	in einleitung spricht autor darüber, dass es die krankheit regelmässig gibt "not infrequently" especially among soldiers
Chung Studies on the transmission of relapsing fever in north chine		1936	china	D	1	(plus unter verdacht die familie. Chinese locals)	Peiping union medical college	endemic situaion	july 1934	7	0	1	Chinese	none	none	0	0	1	0	family didn't want treatment
Chung Relapsing fever, clinical and statistical studies of 377 cases		1939	China	D	377	locals	Peiping union medical college	most cases occurred as epidemics in army camps, poor houses, small inns in the slums.. Overall endemic situation. "endemo-epidemic"	1921-1937	distribution in table 1, no mean values	19	318	Chinese, foreigners (13)	Neoarspenamine	NA	s.24:281 treated;siehe ab s.17es wurden nicht alle behandet, insgesamt 21 tote, also 6.2%, jedoch nicht klar, ob behandelt oder nicht, denn allem anschein nach erhielten einige, keine spezifische therapie	13 (s.27u)	56 (schlussfolgerung aus s24, dass aus dieser serie nur 281 treated wurden)	8 (s27u-schlussfolgerung)	in 149 gab es eine Temp steigerung, relativ characteristisch für JHR		2	1	pregnancy s.26, nicht ganz klar. Ansonsten wunderbarer artikel!
Chung Studies on the transmission of relapsing fever in north chine II mode of transmission		1938	China	D	2	locals	Peiping union medical college	endemic situaion	1936	47,27	0	2	Chinese	Novarsenobenzol	0.3-0.45g iv	erst nach 2nd relapse, resp während drittem	0	siehe therapie..	0	not clear	not clear	0	0	!vor allem über transmission, also experimentale Fälle
Conseil Le Galyl et le Ludyl dans le traitement de la fievre recurrente		1914	Tunis	D	10	locals	Institut Pastuer Tunis, lazaret de la roche	epidemic (end of it)	1913	NA	Na	Na	NA	Galyl, Ludyl (both arsenicals)	0.3-0.5g iv	10	0	0	0	0	0	NA	NA
Corkhill Activation of latent kala azar by malaria and relapsing fever		1948	Sudan	!NA (hospital admisison data)	477	locals?	different regions in sudan (was a table form the collected data)		1940															only the 477 relapsing fever cases are known here, not even a personal observation, but collected from the data available from that year
CunninghamSerological Observations on Relapsing fever in Madras		1925	Indien	sera from patients	132	locals	king institute, Madras, 132patients from epidemic at nilgiri hills	epidemic																sonst sehr viele experimente mit tieren und sera der patienten, aber keine weiteren daten
CunninghamFurther Observations on Indian Relapsing fever. Part II. The serology of		1934	Indien (heutiges Pakistan)	all except 3 patients, seen after first attack, for this reason spirochetes weren't able to be verified in the blood in majority of cases, but serum agglutination was made and showed in all cases - serum response	18 (1 davon vermutlich tick borne); zusätzlich gab es eine 2te gruppe (29) welche aber mehrheitlich als tick borne angesehen wurden, von denen ist lediglich 1 von den autoren ziemlich sicher LB, 3 weitere werden LB vermutet (s.18)	locals	Multan, Hazro, Dera Ghazi Khan	outbrekas																v.a. serologische untersuchungen, 3 "populatoinen, 1ste ist die studie von 1925, 2te sind die 18, 3te sind die 29, von denen nur vemrutlich 4 lb sind
*Daniel Relapsing fever in children - demographic, social and clinical features		1992	Ethiopia	D	80	locals	Ethio-swedesh children hospital Addis Abbeba	endemic situaion	1989-1991	8.8 (4month-15years)	35	45	Ethiopian	3 rregimens: penicillin then tetracyclin, choramphenicol, or erythromycin	see paper	80	1	0	0	26		Na	NA	JHR, 26 severe JHR, the rest had a moderate to mild!!! Ist in erster library
DuchampLa fievre spirocheto-plasmodique		1917	Serbia	D	6	locals	Serbs	epi	NA	Na	Na	Na	NA	NA	NA	NA	Na	Na	Na	NA	NA	NA	Na	6 malaria Rf co-infektionen
Dumitresco Injection intraveneuses d'arrhenal dans la fievre recurrente		1918	Romania	D; indeirekt, dass er whs D gemacht hat (bei rückfällen berichtet er, dass er z.z keine spirilline mehr gefunden hat) & dass bei 8 die mit 3 gr behandelt wurden die spirillien mit dem fieber verschwunden sind s.2 unten links	29	NA	Bukarest	epi, war	na	na	na	nA	soldiers	arrhenal	div, v.a. 3gr	29	whs 0	0	0	NA	NA	NA	NA
FoleyTraitement de la fievre recurrente nord africaine par le neosalvarsan et l'oralsol		1914	Sud Oranais	D (indirekt geschr, sie beschreiben, dass sie die spriochaeten dissapearance time bei 2-3 h war- musste also D pos sein)	16	Na	Beni-Ounif-de-Figuig	epi/war	NA	seiehe tabelle in publikation bei bedarf	NA	Na	whs soldiers	neosalvarsan, olarsol	0.5-1cg pro kg KG	16	0	NA	NA	NA	NA	NA	NA	wurde nur von den 16 genauere Daten berichtet, wurde auch berichtet dass bei mehr als 150 kranken, keiner gestorben ist
GaudEtude Epidemiologique sur la fievre recurrente en afrique du nord 1943-1945		1947	Lybia, Fezzan	D	224+u.U. 32, siehe vorletzte seite, aber eher nicht	locals	gorda, in sabha	epi	1943/1944	NA	NA	NA	villagers	NA	Na	nicht abschliessend klar ob behalndelt oder nicht (s.77) 10 todesfälle						gute epi!!	duplikat! Auchtung	ich unterteile den artikel in die bereiche welche er unterrichtet, dieser teilbereich wurde untersucht von Sogenanntem Dr. Grass, der due epidemie in fezzan auf 15'000, leute schätzt mit mort von 8-10%, weiter in touggourt und biskra 2'750 leute mit 136 leuten, ca 5%mort, tunesien auf 50'000 leute registriert, schätzungen auf 400'000 leute, algerien 16'119 registriert, schätzungen auf 160'000 and…
*GaudEvolution of the epidemic of relapsing fever		1948	Dakar (west afrika)	? Report "cases confirmed" wie weiss man nicht	64	repatriation	Dakar	imported																we have received a report by Dr. PELTIER, Director-General of Health Services of French West Africa.
Hoesslin clinical picture of relapsing fever		1917	Germany	z.t.Dà/v.a. E	11	soldiers?	NA	war, epi	NA	Na	NA	Na	Na	Salvarsan	0.45g	nicht ganz klar ob alle behandelt	auch nicht ganz klar, von 2 todesopfern ist die rede
Kerrest La fievre recurrente en sudan		1922	Sudan/Senegal!?	D	48 erste epi, 8 tote+6 weitere Fälle, null tote, im verlauf, ret observation oder bericht.		hospital de bamako							Arsenical		54	8	NA	Na	NA	NA	NA	NA	auch wieder relativ diffus, grosstiel beruht auf beobachtungen
Kostoff Arsal treatment in cases of relapsing fever		1917	Bulgaria (bulgarisches seuchen feldspital)	D (bis auf 2?)	32+13	whs soldiers, not clear	bulgarisches seuchen feldspital	war	NA	NA	NA	Na	whs soldiers	Arsalyt	0.4 oder 0.5	45	1	0	0	Na, krise erwähnt bei einem
Loewythe clinical picture and therapy of relpasing fever		1918	ca heutige Ukraine	D, bei 3 Fällen E	17	russian prisoners of war	epidemiespital nr 14, kranke aus wolhynien	war	march 1917	NA	0	17	russian	Neosalvarsan	0.45g	14	0 (keine toten erwähnt, aber nicht explizit geschrieben)	3	0(siehe bei treated)	es wird sowas ähnliches beschr, aber nicht wie oft dies stattfindet oder in welcher intensität
MCCullochRelapsing fever in northern Nigeria		1925	Nigeria	D	300	locals	Katsina 151 & Kano 149	epidemic	1924	around 30	24	259 (fehlen noch17?)		Neokharsivan	0.45g mostly	151	4	68!! Seee commment right=>	32 (prisoners)-30 deaths in prison of 50 prisoners (other 16 untreated, only 2 died!!			2	2	mortality nicht ganz klar, siehe seite 3 - zusätzlich angabe dass 5.15 total mortality aber keine klaren obsevations oder estimations
MilliousLes epidemies febriles non classes et la fievre recurrente		1913	Vietnam	D	14 (nicht klar bezeichnet als 14 Fälle, sicher viele mehr, aber leider oftmals ohne genaue angaben, diese 14 sind die welche numberisch durch den artikel festgehalten wurden		Quang Hoa	epidemic	1912	NA							sehr unklar,							sehr unklarer artikel, der eher beschreibend wirkt, es sind 4 tote auf 5 erwähnt, auch die stelle ist eher schwierig zu interpretieren
PorotDélire et réactions psychomotrices dans la fièvre récurrente de l'indigène		1917	Algerien	2D, 2E	4	soldiers	Centre neuropsychiatrique Alger	war	1915-1917					neosalvarsan&galyl		2	0	2	0					patienten mit psychischen symptomen, weitere 3 nebenbei erwähnt
PortocalisUn cas d'insufficience surrenale aigue au cours de la fievre recurrente		1917	?	D	1	soldier	hospital militaire grec n.1 de salonique		NA	Na								1	1					autopsiebericht eher als kilinischer fallbericht
PortocalisThe treatment of recurring fever		1917	?	NA/E	422	soldier?	hospital militaire grec n.1 de salonique		1916-1917	NA	Na			mercury, galyl	i.v. bis 0.20g	82	NA nur rückfälle als outcome festgestellt	340	Na nur rückfälle als angabe festegestellt					praktisch nur epi infos!
RobertsonRelapsing fever in Shanghai		1932	China	D	371 - clinical data from 350	chinese	Lester Chinese hospital	endemic situaion/beginning epi	1929-1932					i.v. N.A.B. (novarsenobillon) or in children myosalvarsan i.m. or infantile acetylarsan	~0.007g/kgKG	all? 350	6	not entirely clear if all got therapy, becuase often there is word of untreated cases		s.11 erwähnung, dass dies auch so vorkommt		s29 - 5case	2 abort/totgeburt im 7ten monat/miscarriage - 1 frühgeburt	berichtet von "pseudo attacks" - keine richtiger relapse, aber dennoch leichte temp
SelwynClarkeRelapsing fever in the gold Coast		1923	Ghana	D	158		Accra	outbreak/endemic situation		almost all patientes illiterate, therefore age could only be estimated	2	156		Novarsenobillon (N.A.B		117?	1	siehe seite 32ff, sehr verwissend,
SenecalTreatment of recurrent fever with penicillin		1950	Afghanistan	D	22	locals?	NA, Khaboul?	endmic situatopn	NA					Penicillin	50'000i.v., danach150'000 während 24h, in 3stdl i.m. inject	22	NA	NA	NA	NA				she wenige angaben, keine zu mortalitäten
ShaulPenicillin in the treatement of relaping fever		1947	North Africa (not specified)	D	4	soldiers	not specified	war	april, june 1945	see sheet if needed	0	4		Penicillin		4	0	0	0					nicht allzu viele angaben, nur das was ich gerade aufgeschrieben habe.
SmirnoffDie Anwedung des Salvarsan bei febris recurrens		1912	Russland	D indirekt zu schlussfolgern, da von zeiten der spirochäten verscwindens geredet wird	240	NA	Moskau, Basmannsches hospital							Salvarsan	im, sc & iv, beste ergebnisse mit iv aber keine angaben zu mortalitäten oder ähnlichem
Sterling-OkuniewskiDer Blutdruck im Verlaufe von Rückfallfieber		1918	Polen?	NA	18	NA	Krankenhaus für Typhuskranke, radogoszcz bei Lodz				15	3	?	Neosalvarsan
TausigUeber einen Fall von Milzruptur bei febris recurrens		1917	nich klar		1	soldar	k.u.k. Feldspital Nr. 812	war	1917-04-04	47	0	1	solders	no specific	-	0	0	1	1	milzruptur, innere blutung als todesursache, vorgeschädigter mensch
VukoticClinical and electrocardiographic findings of the heart in patients with…lbrf		1968	ethiopia	D	50	local	St Pauls Addis Ababa			NA	6	44		900'000IU procaine benyzlpenicillinate and 300'000IU sodium crystal benzylpenicillinate, for 4d		50	0-obwohl nicht gesagt, zuminest 7 tage scheinen alle überlebt zu haben, wird auch gesagt dass keiner ein herzversagen hatte	0	0
WolmanObservations on the value of treatment in louse borne relapsing fever		1944	Ethiopia	D	311	locals?	Menelik Hospital Addis ababa							3 groups: ANeosalvarsan 0.6gm i.v., 2 days later bismuth (Salbiolo) i.m., B with human convalescent serum, C untreated (nacl)etc (haben alle anderen auch erhalten) !Die Frage ist, zu was man gruppe B zählen soll, ich tendiere eher zu untreated.		104	6	103	5	104 der serum group, mit 6 toten, unklar wohin verteilen
BögerDie Latente Rekurrensinfekttion		1943	Germany	D	46	soldiers	kaukasus? Südrussland, s.2 oben links	war						Neosalvarsan		NA	NA	NA	NA	N	Na			äusserts wenig angaben, eigentlich nur epi brauchbar, und zur diskusion ob wanzen die Krankheit auch übertragen könnten
HermantNote sur la fievre recurrente		1912	vietnam	D	56	locals		endemic						Arsenoobenzol		56	4							viel besprochen, z.t. auch epi/end fokus angesprochen. Viel über hygiene, und die dortigen probleme der diagnose
MouzelsNote sur 373 cas de fievre		1912	Vietnam	D	373									Arsenoobenzol		332	22 (zu bedenken, dass 2 davon knapp vor eintritt also vor behandlung verstarben& 6 weitere 6h nach eintritt-extrem schlechter zustand, 6 weitere whs wegen dysenterie/typhus?) weiter S.10/11 die Autoren schereiben nur 4 tote der RF zu, alle anderen entweder durch andere KR oder COMPL
*El Ramly Relapsing fever (ist in manuell erfasster liste)		1946	Egypt	D, in den meissten fällen	2682		schöner artikel für die symptomatik!							Arsenicals und Penicillin, etc; die Zahlen sind aber nicht bracuhbar, es wird nicht klar wieviel mortalität aus welchen gruppen kommen			79	unklar, treated groups kommen etwa auf die hälfe, untreated wird aber nicht erwähnt, tabelle III s.36 ist schön aber nicht zur mortalität hin gesehen.				79	74 bad outcome	!sehr schöner SS teil ab S 17-22 79 schwangere: details, nachschauen! Plus 4 neugoborene, +intrauterine infekt?
Chakrabarty Relapsing fever (louse borne) in north east bengal		1948	Bengal (india?)	D	9	recruits	Central dooars	ende/epi (dreckige leute						N.A.B.		NA	NA	NA	NA					nur kleine epi angaben- rein in EPI
ChungPresence of spirochetes in Urine and pro		1938	China	D	41																			most spirochetes dead, but some viable form urine, and one from prostatic fluid
ConseilTraitement de la fievre recurrente par		1912	Tunesien	D, in den meissten fällen	20		Hopital de la Rabta							salvarsan, neosalvarsan		20	1
DarwishThe effect of penicilln..		1949	Egypt	D	4		Alexandria							nicht ganz klar ob nicht doch tick borne??
Jouveau-dubreuilFormule Leukocytaire et diminution		1919	China	D	91		Setchuan		nur epi		nicht viel mehr brauchbare infos, hauptsächlich mit eosinophilen und anderen leuks
Jouveau-dubreuilEtude clinique sur la fivre recurrente		1920	China	D	95?		Setchuan		1919		nicht ganz klar ob nicht z.t. pat von oben (aber eigentlich gleich, da weltkarte nur studien, nicht pat)					6	0?	89	12
JukesPreliminary note on some cases of spirillia		1912	Inida	D	4													4	1nicht ganz klar ob untreated			1	1	miscarried and died on 9th day of disease s2
LevyTyphus Recurrens im kindesalter		1926	Europa	D (eher indirekt)	360	kinder	Odessa	endemic?	1917-1924							NA	NA	NA	NA					praktisch nur epi, und ein wenig diskusion , vor allem interessant, der usammenhang mit typus und weiter dass säuglinge eher wenig LBRF haben, letztendlich interessante bepobachtung, dass während hungerperioden eher viele atpyische verläufe beschrieben waren, in "normalen" zeiten, kaum
MargolisBoabachtungen über Rückfallfieber		1919	Europa	E nach absprache mit andi	343			post war						Salvarsan	0.6i.v. kind0.3i.v.	76	0	267	0					die untreated sind abgeleitet von den treated (symptomatisch)
OettignerUeber das vorkommen einer ephemeren Roseola beim Rückfallfieber		1922	Europa	D	40		Witebsk	endemic/post war		nur epi info, und artikel über diese ephemeren effloreszenzen genannt roseola
RavinaTyphus recurrent contracte a pris		1950	Europa	D	1			indirectly imported						penicillonm	1000000	1	0	0	0
*RusselHuman and experimental Relapsing fevr		1931	Gold Coast	D	11		Accra			nur epi info
SergentFievre recurrente et ictere		1921	Alger	D	2	inoculiert durch affe, der widerrum von wildtyp algerier kranke								Arsenicals		2	0
Sterling-Okuniewski		1918	Lodz	E	18									Neosalvarsan		18	whs0 unklar
Del PradoEstudio del tifus recurrente en el Peru		1920	Peru	D	6	indigens	viele Orte Peru							Arsenicals		4	1	2	0	NA	NA
ToyodaStudien übber die Recurrenspirochäten in Mandschurien		1919	Mandschurien	D	75									?			6 tote aber keine klaren angaben zu therapie							wenige angaben.
AntinoriDiagnosis of LBRF depsite negative		2017	Italy	A	2	migrant	Milano italy	imported						doxy 100mg		2	0	0	0	0? Bei 2tem patienten nil, beim 1sten wenig angaben	0	0	0
FascianaA new case of LBRfin sicily		2017	Italy	A	1	migrant	Paolo giaccome university hospital Palermo	imported						doxy, ceftr		1	0				NA	0	0
Alberernotifiable infectious diasesase		2018	Germany	E - hosp admission	2	migrant	Reception center Munich	imported						NA	NA	NA	NaNa	NA			NA	NA	NA	NA
NordmannOutbreak of LBRF in		2018	Ethiopia	whs D	63	locals	Asella	endemic						anibiotics		53	7	nicht ganz klar, ob behandelte oder nicht		schlechte zahlen, und autor selbtst meint, es habe keine limitetionen und grenzen/schwellen ab wann es JHR ist	0.074	NA	NA
RAUS!AckermannScreening for infectious		2018	Germany	A	40-15(hoch separat publiziert)	migrant	Bavaria- Munich	imported		nur epi data				NA	NA
1steGarnhaman epidemic of louse-borne relapsing fever in Kenya		1947	Kenya	D	154	locals	mariakani	outbreak						nicht genügend angaben um klar festzustellen wieviele genau eine therapie erhalten haben und wieviele nicht, einzig 4% treated und 40% untreated wird angegeben (mort%)								3	3	achtung, s 151, mglw nicht alle schwangere angegeben
1steFryAn epidemic of 54 cases of relapsing fever observed in Birjand		1920	Persia	D	54	soldiers	Birjand (heute Iran	outbreak						arsenobillon		34	1	11	1	gibt eine reaktion an, aber nicht als JHR definiert
M1BelezkyDie Rekurrensspitochätose im zentralen		1930	Russland	D	5		Moskau	NA	pathologiebericht, keine weiteren Fälle, keine weiteren Infos
M2RobinsonTyphus fever in addis ababa		1943	Etiopia	D	12	locals	Addis Ababa	endemic		nur repi angaben, dass 12 fälle co-infektionene waren, rest des artikels war hauptsächlich über typhus
							gleiche patienten orange markiert			oben ist eigentlich die finale liste. Rot markiert, zusammen mit orange, die welche nicht in der EPI weltkarte drin sind
										shaul und benhamou wurden von diesen 8, welche nicht in der weltkarte sind, in die Diagnose reingenommen,
			190-1(titel)-2(ramos dupl)-1mccowen(date excl)=186
				nach ais und imp			dies ist alles aus den andere excel copy pasted, die sind ursprünglich vom weltkarte teil: hier noch manuell shaul 4 und behnamou 54 pat reingefügt												zusätzlich manuell hoch geändert 14A,1B
							Ackermann musste raus, da keine neuen Pat!
					1907-1919	1920-1929	1930-1939	1940-1949	1950-1959	1960-1969	1970-1979	1980-1989	1990-1999	2000-2009	2010-2018
				Grade A "ais"									24	4	2		2.8169		(94-25)also 69 aus europa, 1 aus israel
				Grade A "imp"											69		97.1831		Grade A
				Grade B "ais"	1360	2017	972	4545	296	117	920	634	3183	2017	429				Ethiopien	Europa	Israel
				Grade B "imp"				134	1		1	2			4				2.82	95.77	1.41
				Grade E "ais"	903	145	22	531					51	161
				Grade E "imp"				64							5
						1907-1919	1920-1929	1930-1939	1940-1949	1950-1959	1960-1969	1970-1979	1980-1989	1990-1999	2000-2009	2010-2018		Total
					Grade A									24	4	72		100
					Grade B	1347	2017	972	4678	297	117	871	636	3183	2017	432		16567
					Grade E	903	145	22	595					51	161	5		1882
					Grade A											18.16
					Grade B											80.9
					Grade E											0.94			total fälle:
																			18549
																	A in %	0.539113	0.54
																	B in %	89.3148	89.31
																	E in %	10.1461	10.15
																	% für 2010-2018
																	total fälle	509
																	A in %	14.1454	14.15
																	B in %	84.8723	84.87
																	E in %	0.982318	0.98
																	% für 2000-2009
	1907-1919	1920-1929	1930-1939	1940-1949	1950-1959	1960-1969	1970-1979	1980-1989	1990-1999	2000-2009	2010-2018		Total
Grade A (n)	0	0	0	0	0	0	0	0	24	4	71		99
Grade B (n)	1360	2017	972	4679	297	117	921	636	3183	2017	433		16632
Grade E (n)	903	145	22	595	0	0	0	0	51	161	5		1882		18613
Grade E (%)	39.9	6.71	2.21	11.28	0	0	0	0	1.57	7.38	0.98
Grade B (%)	60.1	93.29	97.79	88.72	100	100	100	100	97.7	92.44	85.07
Grade A (%)	0	0	0	0	0	0	0	0	0.74	0.18	13.95			total fälle:
														18613
												A in %	0.531886	0.53
												B in %	89.3569	89.36
												E in %	10.1112	10.11
	1907-1919	1920-1929	1930-1939	1940-1949	1950-1959	1960-1969	1970-1979	1980-1989	1990-1999	2000-2009	2010-2018		% für 2010-2018
	2263	2162	994	5274	297	117	921	636	3258	2182	509		total fälle
	0	0	0	0	0	0	0	0	0.74	0.18	13.95	13.95	A in %
	60.1	93.29	97.79	88.72	100	100	100	100	97.7	92.44	85.07	85.07	B in %
	39.9	6.71	2.21	11.28	0	0	0	0	1.57	7.38	0.98	0.98	E in %
